# Supplementary material for: Temperature and Pressure Dependence of the Reaction between Ethyl Radical and Molecular Oxygen: Experiments and Master Equation Simulations
Source: J Phys Chem A. 2023 Jan 25;127(5):1302–13. doi: 10.1021/acs.jpca.2c07780 (PMC9923755; doi:10.1021/acs.jpca.2c07780)
Supplement: Supplementary file 1 — jp2c07780_si_001.zip [file jp2c07780_si_001.zip]

Archive with 3 entries (2 files):
- SMM/
- SMM/C2H5+O2.xml
- SMM/PLOG.txt
