# Supplementary material for: Temperature and Pressure Dependence of the Reaction between Ethyl Radical and Molecular Oxygen: Experiments and Master Equation Simulations
Source: J Phys Chem A. 2023 Jan 25;127(5):1302–13. doi: 10.1021/acs.jpca.2c07780 (PMC9923755; doi:10.1021/acs.jpca.2c07780)
Supplement: Supplementary file 1 — jp2c07780_si_001.zip [file jp2c07780_si_001.zip › SMM/C2H5+O2.xml]

<?xml version="1.0" encoding="utf-8"?>
<?xml-stylesheet type='text/xsl' href='../../mesmer2.xsl' media='other'?>
<?xml-stylesheet type='text/xsl' href='../../mesmer1.xsl' media='screen'?>
<me:mesmer xmlns="http://www.xml-cml.org/schema" xmlns:me="http://www.chem.leeds.ac.uk/mesmer" xmlns:xsi="http://www.w3.org/2001/XMLSchema-instance">

  <me:title>Project name</me:title>
  <moleculeList convention="">
    <molecule id="He">
      <atomArray>
        <atom elementType="He"/>
      </atomArray>
      <propertyList>
        <property dictRef="me:epsilon">
          <scalar>10.22</scalar>
        </property>
        <property dictRef="me:sigma">
          <scalar>2.551</scalar>
        </property>
        <property dictRef="me:MW">
          <scalar units="amu">4.0</scalar>
        </property>
      </propertyList>
    </molecule>
    
    <!--
    <molecule id="N2">
      <atomArray>
        <atom id="a1" elementType="N" />
        <atom id="a2" elementType="N" />
      </atomArray>
      <bondArray>
        <bond atomRefs2="a2 a1" order="3" />
      </bondArray>
      <propertyList>
        <property dictRef="me:epsilon">
          <scalar>71.4</scalar>
        </property>
        <property dictRef="me:sigma">
          <scalar>3.798</scalar>
        </property>
        <property dictRef="me:MW">
          <scalar units="amu">28.0</scalar>
        </property>
      </propertyList>
    </molecule>
    -->
    
    <molecule id="R">
      <atomArray>
        <atom id="a1" elementType="C" x3="0.0000000000" y3="0.0004555743" z3="-0.7167593768"/>
        <atom id="a2" elementType="C" x3="0.0000000000 " y3="-0.0138418037" z3="0.7754533982"/>
        <atom id="a3" elementType="H" x3="0.0000000000" y3="1.0255552147" z3="-1.1127453191"/>
        <atom id="a4" elementType="H" x3="0.8849628235" y3="-0.4944548282" z3="-1.1221531269"/>
        <atom id="a5" elementType="H" x3="-0.8849628235" y3="-0.4944548282" z3="-1.1221531269"/>
        <atom id="a6" elementType="H" x3="-0.9258660174" y3="0.0614349454" z3="1.3288155397"/>
        <atom id="a7" elementType="H" x3="0.9258660174" y3="0.0614349454" z3="1.3288155397"/>
      </atomArray>
      <bondArray>
        <bond id="b1" atomRefs2="a1 a2" order="1"/>
        <bond atomRefs2="a1 a3" order="1"/>
        <bond atomRefs2="a1 a4" order="1"/>
        <bond atomRefs2="a1 a5" order="1"/>
        <bond atomRefs2="a2 a6" order="1"/>
        <bond atomRefs2="a2 a7" order="1"/>
      </bondArray>
      
      <propertyList>
        <property dictRef="me:ZPE">
          <scalar units="kJ/mol" zeroPointVibEnergyAdded="true">0.0</scalar>
        </property>
        <property dictRef="me:spinMultiplicity">
          <scalar>2.00</scalar>
        </property>
        <property dictRef="me:symmetryNumber"> <!-- Symmetry included in hindered rotation-->
          <scalar>1.0</scalar>
        </property>
        <property dictRef="me:vibFreqs">
          <array units="cm-1">469.40 809.25 987.15 1069.45 1200.62 1403.17 1479.60 1492.16 1493.14 2982.98 3064.31 3108.14 3156.42 3259.61 </array>
        </property>
        <property dictRef="me:frequenciesScaleFactor">
          <scalar>1.0</scalar>
        </property>
      </propertyList>
      
      <me:DistributionCalcMethod default="true" name="Boltzmann"/>
      <me:DOSCMethod name="ClassicalRotors"/>
      
      <!--  Frequency 127.98 has been eliminated in favour of a 1 dimensional hindered rotor. (This is a free rotor) -->
      <me:ExtraDOSCMethod xsi:type="me:HinderedRotorQM1D">
        <me:bondRef>b1</me:bondRef>
        <me:HinderedRotorPotential format="analytical" units="kJ/mol">
          <me:PotentialPoint index="0" coefficient="0.0"/>
        </me:HinderedRotorPotential>
        <me:periodicity>6</me:periodicity>
      </me:ExtraDOSCMethod>
    </molecule>
    
    <molecule id="O2">
      <atomArray>
        <atom id="a1" elementType="O" x3="0.000000" y3="0.000000" z3="-0.6060625836"/>
        <atom id="a2" elementType="O" x3="0.000000" y3="0.000000" z3="0.6060625836"/>
      </atomArray>
      <bondArray>
        <bond atomRefs2="a2 a1" order="2"/>
      </bondArray>
      
      <propertyList>
        <property dictRef="me:ZPE">
          <scalar units="kJ/mol">0.0</scalar>
        </property>
        <property dictRef="me:spinMultiplicity">
          <scalar>3.00</scalar>
        </property>
        <property dictRef="me:vibFreqs">
          <array units="cm-1">1585.09</array>
        </property>
        <property dictRef="me:symmetryNumber">
          <scalar>2</scalar>
        </property>
        <property dictRef="me:frequenciesScaleFactor">
          <scalar>1.0</scalar>
        </property>
      </propertyList>
      
      <me:DOSCMethod name="ClassicalRotors"/>
    </molecule>
    
    <molecule id="C2H4">
      <atomArray>
        <atom id="a1" elementType="C" x3="0.0000000000" y3="0.0000000000" z3="-0.6685774484"/>
        <atom id="a2" elementType="C" x3="0.0000000000" y3="0.0000000000" z3="0.6685774484"/>
        <atom id="a3" elementType="H" x3="0.0000000000" y3="0.9240691077" z3="-1.2337528036"/>
        <atom id="a4" elementType="H" x3="0.0000000000" y3="-0.9240691077" z3="-1.2337528036"/>
        <atom id="a5" elementType="H" x3="0.0000000000" y3="0.9240691077" z3="1.2337528036"/>
        <atom id="a6" elementType="H" x3="0.0000000000 " y3="-0.9240691077" z3="1.2337528036"/>
      </atomArray>
      <bondArray>
        <bond atomRefs2="a1 a2" order="1"/>
        <bond atomRefs2="a1 a3" order="1"/>
        <bond atomRefs2="a1 a4" order="1"/>
        <bond atomRefs2="a2 a5" order="1"/>
        <bond atomRefs2="a2 a6" order="1"/>
      </bondArray>
      
      <propertyList>
        <property dictRef="me:ZPE">
          <scalar units="kJ/mol" zeroPointVibEnergyAdded="true">-57.2</scalar>
        </property>
        <property dictRef="me:spinMultiplicity">
          <scalar>1.00</scalar>
        </property>
        <property dictRef="me:symmetryNumber">
          <scalar>4.0</scalar>
        </property>
        <property dictRef="me:vibFreqs">
          <array units="cm-1">822.88 941.54 966.69 1046.71 1241.70 1368.69 1478.69 1671.00 3138.71 3156.56 3218.72 3245.63</array>
        </property>
        <property dictRef="me:frequenciesScaleFactor">
          <scalar>1.0</scalar>
        </property>
      </propertyList>
      
      <me:DistributionCalcMethod default="true" name="Boltzmann"/>
      <me:DOSCMethod name="ClassicalRotors"/>
      
    </molecule>
    
    <molecule id="HO2">
      <atomArray>
        <atom id="a1" elementType="O" x3="0.0000000000" y3="-0.0660054747" z3="-0.6378454868"/>
        <atom id="a2" elementType="O" x3="0.0000000000" y3="0.0117003446" z3="0.6961355308"/>
        <atom id="a3" elementType="H" x3="0.0000000000" y3="0.8620051779" z3="-0.9252591720"/>
      </atomArray>
      <bondArray>
        <bond atomRefs2="a1 a2" order="1"/>
        <bond atomRefs2="a2 a3" order="1"/>
      </bondArray>
      
      <propertyList>
        <property title="Energy" dictRef="me:ZPE">
          <scalar units="kJ/mol" zeroPointVibEnergyAdded="true">0.0</scalar>
        </property>
        <property dictRef="me:spinMultiplicity">
          <scalar>2.00</scalar>
        </property>
        <property dictRef="me:symmetryNumber">
          <scalar>1.0</scalar>
        </property>
        <property dictRef="me:vibFreqs">
          <array units="cm-1">1131.41 1435.50 3674.79</array>
        </property>
        <property dictRef="me:frequenciesScaleFactor">
          <scalar>1.0</scalar>
        </property>
      </propertyList>
      
    </molecule>
    
    <molecule id="RO2">
      <atomArray>
        <atom id="a1" elementType="C" x3="-0.5064189075" y3="0.1218090133" z3="-1.5374834257"/>
        <atom id="a2" elementType="C" x3="0.6096016433" y3="-0.3075956756" z3="-0.6076905660"/>
        <atom id="a3" elementType="O" x3="0.4824478805" y3="0.3419250934" z3="0.6867526318"/>
        <atom id="a4" elementType="O" x3="-0.5506542492" y3="-0.1583262985" z3="1.3461788714"/>
        <atom id="a5" elementType="H" x3="-0.3844457938 " y3="-0.3629687053" z3="-2.5079523819"/>
        <atom id="a6" elementType="H" x3="-0.4911851702" y3="1.2027124846" z3="-1.6834514063"/>
        <atom id="a7" elementType="H" x3="-1.4707850390" y3="-0.1669562676" z3="-1.1202041307"/>
        <atom id="a8" elementType="H" x3="0.6094965845" y3="-1.3831864829" z3="-0.4316533076"/>
        <atom id="a9" elementType="H" x3="1.5900189438" y3="0.0099733916" z3="-0.9634866738 "/>
      </atomArray>
      <bondArray>
        <bond id="b2" atomRefs2="a1 a2" order="1"/>
        <bond atomRefs2="a1 a5" order="1"/>
        <bond atomRefs2="a1 a6" order="1"/>
        <bond atomRefs2="a1 a7" order="1"/>
        <bond id="b1" atomRefs2="a2 a3" order="1"/>
        <bond atomRefs2="a2 a8" order="1"/>
        <bond atomRefs2="a2 a9" order="1"/>
        <bond atomRefs2="a3 a4" order="1"/>
      </bondArray>
      <propertyList>
      
        <property dictRef="me:ZPE">
          <scalar units="kJ/mol" zeroPointVibEnergyAdded="true">-140.945</scalar> 	 <!-- Classical correction: -1.960963489-->
        </property>										 <!-- Klippenstein: -137.10968 -->
        <property dictRef="me:spinMultiplicity">						 <!-- Fitted: -139.0-->
          <scalar>2.00</scalar>
        </property>
        <property dictRef="me:symmetryNumber">
          <scalar>1.0</scalar>
        </property>
        <property dictRef="me:sigma" default="true">
          <scalar>5.71</scalar>
        </property>
        <property dictRef="me:epsilon" default="true">
          <scalar>403.0</scalar>
        </property>
        <property dictRef="me:vibFreqs">
          <array units="cm-1">361.03 529.71 803.14 866.03 1018.05 1107.61 1152.78 1201.70 1313.25 1381.43 1413.09 1488.98 1494.11 1512.33 3049.82 3077.08 3124.24 3131.52 3148.82</array>
        </property>
        <property dictRef="me:frequenciesScaleFactor">
          <scalar>1.0</scalar>
        </property>
      </propertyList>
      
      <me:DistributionCalcMethod default="true" name="Boltzmann"/>
      
      <!--  frequencies 124.83 and 235.26 eliminated in favour of 1 dimensional hindered rotors. -->
      <me:DOSCMethod xsi:type="me:ClassicalCoupledRotors">
        <me:MCPoints>2000000</me:MCPoints>
        <me:RotorArray>
          <me:Rotor bondRef="b1" periodicity="1">
            <me:HinderedRotorPotential format="numerical" units="kJ/mol" UseSineTerms="yes" expansionSize="10">
              <me:PotentialPoint angle="0" potential=" 0.0000000"/>
              <me:PotentialPoint angle="5" potential=" 0.1575300"/>
              <me:PotentialPoint angle="10" potential=" 0.6038650"/>
              <me:PotentialPoint angle="15" potential=" 1.3127500"/>
              <me:PotentialPoint angle="20" potential=" 2.1791650"/>
              <me:PotentialPoint angle="25" potential=" 3.0980900"/>
              <me:PotentialPoint angle="30" potential=" 3.9907600"/>
              <me:PotentialPoint angle="35" potential=" 4.8309200"/>
              <me:PotentialPoint angle="40" potential=" 5.6185700"/>
              <me:PotentialPoint angle="45" potential=" 6.2749450"/>
              <me:PotentialPoint angle="50" potential=" 6.8525550"/>
              <me:PotentialPoint angle="55" potential=" 7.2988900"/>
              <me:PotentialPoint angle="60" potential=" 7.6402050"/>
              <me:PotentialPoint angle="65" potential=" 7.8502450"/>
              <me:PotentialPoint angle="70" potential=" 7.9290100"/>
              <me:PotentialPoint angle="75" potential=" 7.8765000"/>
              <me:PotentialPoint angle="80" potential=" 7.6927150"/>
              <me:PotentialPoint angle="85" potential=" 7.3776550"/>
              <me:PotentialPoint angle="90" potential=" 6.9313200"/>
              <me:PotentialPoint angle="95" potential=" 6.3799650"/>
              <me:PotentialPoint angle="100" potential=" 5.7498450"/>
              <me:PotentialPoint angle="105" potential=" 4.9884500"/>
              <me:PotentialPoint angle="110" potential=" 4.1482900"/>
              <me:PotentialPoint angle="115" potential=" 3.2556200"/>
              <me:PotentialPoint angle="120" potential=" 2.3366950"/>
              <me:PotentialPoint angle="125" potential=" 1.4440250"/>
              <me:PotentialPoint angle="130" potential=" 0.7088850"/>
              <me:PotentialPoint angle="135" potential=" 0.2100400"/>
              <me:PotentialPoint angle="140" potential=" 0.0000000"/>
              <me:PotentialPoint angle="145" potential=" 0.1050200"/>
              <me:PotentialPoint angle="150" potential=" 0.4725900"/>
              <me:PotentialPoint angle="155" potential=" 1.0502000"/>
              <me:PotentialPoint angle="160" potential=" 1.7590850"/>
              <me:PotentialPoint angle="165" potential=" 2.4942250"/>
              <me:PotentialPoint angle="170" potential=" 3.2031100"/>
              <me:PotentialPoint angle="175" potential=" 3.8332300"/>
              <me:PotentialPoint angle="180" potential=" 4.3320750"/>
              <me:PotentialPoint angle="185" potential=" 4.6733900"/>
              <me:PotentialPoint angle="190" potential=" 4.8834300"/>
              <me:PotentialPoint angle="195" potential=" 4.9359400"/>
              <me:PotentialPoint angle="200" potential=" 4.8834300"/>
              <me:PotentialPoint angle="205" potential=" 4.6733900"/>
              <me:PotentialPoint angle="210" potential=" 4.3845850"/>
              <me:PotentialPoint angle="215" potential=" 3.9907600"/>
              <me:PotentialPoint angle="220" potential=" 3.5706800"/>
              <me:PotentialPoint angle="225" potential=" 3.1243450"/>
              <me:PotentialPoint angle="230" potential=" 2.7042650"/>
              <me:PotentialPoint angle="235" potential=" 2.3104400"/>
              <me:PotentialPoint angle="240" potential=" 1.9953800"/>
              <me:PotentialPoint angle="245" potential=" 1.8115950"/>
              <me:PotentialPoint angle="250" potential=" 1.7328300"/>
              <me:PotentialPoint angle="255" potential=" 1.7853400"/>
              <me:PotentialPoint angle="260" potential=" 1.9691250"/>
              <me:PotentialPoint angle="265" potential=" 2.2579300"/>
              <me:PotentialPoint angle="270" potential=" 2.6255000"/>
              <me:PotentialPoint angle="275" potential=" 3.0455800"/>
              <me:PotentialPoint angle="280" potential=" 3.4919150"/>
              <me:PotentialPoint angle="285" potential=" 3.9119950"/>
              <me:PotentialPoint angle="290" potential=" 4.3058200"/>
              <me:PotentialPoint angle="295" potential=" 4.6208800"/>
              <me:PotentialPoint angle="300" potential=" 4.8309200"/>
              <me:PotentialPoint angle="305" potential=" 4.9359400"/>
              <me:PotentialPoint angle="310" potential=" 4.9096850"/>
              <me:PotentialPoint angle="315" potential=" 4.7259000"/>
              <me:PotentialPoint angle="320" potential=" 4.4108400"/>
              <me:PotentialPoint angle="325" potential=" 3.9382500"/>
              <me:PotentialPoint angle="330" potential=" 3.3343850"/>
              <me:PotentialPoint angle="335" potential=" 2.6255000"/>
              <me:PotentialPoint angle="340" potential=" 1.8903600"/>
              <me:PotentialPoint angle="345" potential=" 1.1814750"/>
              <me:PotentialPoint angle="350" potential=" 0.5513550"/>
              <me:PotentialPoint angle="355" potential=" 0.1575300"/>
            </me:HinderedRotorPotential>
          </me:Rotor>
          <me:Rotor bondRef="b2" periodicity="3">
            <me:HinderedRotorPotential format="numerical" units="kJ/mol" UseSineTerms="yes" expansionSize="10">
              <me:PotentialPoint angle="0" potential=" 0.0000000"/>
              <me:PotentialPoint angle="5" potential=" 0.1837850"/>
              <me:PotentialPoint angle="10" potential=" 0.7351400"/>
              <me:PotentialPoint angle="15" potential=" 1.6015550"/>
              <me:PotentialPoint angle="20" potential=" 2.7567750"/>
              <me:PotentialPoint angle="25" potential=" 4.1482900"/>
              <me:PotentialPoint angle="30" potential=" 5.6710800"/>
              <me:PotentialPoint angle="35" potential=" 7.2463800"/>
              <me:PotentialPoint angle="40" potential=" 8.7954250"/>
              <me:PotentialPoint angle="45" potential="10.2131950"/>
              <me:PotentialPoint angle="50" potential="11.3421600"/>
              <me:PotentialPoint angle="55" potential="12.1560650"/>
              <me:PotentialPoint angle="60" potential="12.4973800"/>
              <me:PotentialPoint angle="65" potential="12.3661050"/>
              <me:PotentialPoint angle="70" potential="11.7622400"/>
              <me:PotentialPoint angle="75" potential="10.7382950"/>
              <me:PotentialPoint angle="80" potential=" 9.3992900"/>
              <me:PotentialPoint angle="85" potential=" 7.7977350"/>
              <me:PotentialPoint angle="90" potential=" 6.1436700"/>
              <me:PotentialPoint angle="95" potential=" 4.4896050"/>
              <me:PotentialPoint angle="100" potential=" 2.9930700"/>
              <me:PotentialPoint angle="105" potential=" 1.7328300"/>
              <me:PotentialPoint angle="110" potential=" 0.7876500"/>
              <me:PotentialPoint angle="115" potential=" 0.1837850"/>
              <me:PotentialPoint angle="120" potential=" 0.0000000"/>
              <me:PotentialPoint angle="125" potential=" 0.2100400"/>
              <me:PotentialPoint angle="130" potential=" 0.7876500"/>
              <me:PotentialPoint angle="135" potential=" 1.7328300"/>
              <me:PotentialPoint angle="140" potential=" 2.9668150"/>
              <me:PotentialPoint angle="145" potential=" 4.4108400"/>
              <me:PotentialPoint angle="150" potential=" 5.9861400"/>
              <me:PotentialPoint angle="155" potential=" 7.5876950"/>
              <me:PotentialPoint angle="160" potential=" 9.0842300"/>
              <me:PotentialPoint angle="165" potential="10.4232350"/>
              <me:PotentialPoint angle="170" potential="11.4996900"/>
              <me:PotentialPoint angle="175" potential="12.2085750"/>
              <me:PotentialPoint angle="180" potential="12.4973800"/>
              <me:PotentialPoint angle="185" potential="12.3661050"/>
              <me:PotentialPoint angle="190" potential="11.7884950"/>
              <me:PotentialPoint angle="195" potential="10.8433150"/>
              <me:PotentialPoint angle="200" potential=" 9.5568200"/>
              <me:PotentialPoint angle="205" potential=" 8.0340300"/>
              <me:PotentialPoint angle="210" potential=" 6.4062200"/>
              <me:PotentialPoint angle="215" potential=" 4.7521550"/>
              <me:PotentialPoint angle="220" potential=" 3.2293650"/>
              <me:PotentialPoint angle="225" potential=" 1.9166150"/>
              <me:PotentialPoint angle="230" potential=" 0.8926700"/>
              <me:PotentialPoint angle="235" potential=" 0.2362950"/>
              <me:PotentialPoint angle="240" potential=" 0.0000000"/>
              <me:PotentialPoint angle="245" potential=" 0.1575300"/>
              <me:PotentialPoint angle="250" potential=" 0.7351400"/>
              <me:PotentialPoint angle="255" potential=" 1.6803200"/>
              <me:PotentialPoint angle="260" potential=" 2.9405600"/>
              <me:PotentialPoint angle="265" potential=" 4.4108400"/>
              <me:PotentialPoint angle="270" potential=" 6.0123950"/>
              <me:PotentialPoint angle="275" potential=" 7.6664600"/>
              <me:PotentialPoint angle="280" potential=" 9.2155050"/>
              <me:PotentialPoint angle="285" potential="10.5807650"/>
              <me:PotentialPoint angle="290" potential="11.6309650"/>
              <me:PotentialPoint angle="295" potential="12.3135950"/>
              <me:PotentialPoint angle="300" potential="12.5236350"/>
              <me:PotentialPoint angle="305" potential="12.2348300"/>
              <me:PotentialPoint angle="310" potential="11.4996900"/>
              <me:PotentialPoint angle="315" potential="10.3969800"/>
              <me:PotentialPoint angle="320" potential=" 8.9792100"/>
              <me:PotentialPoint angle="325" potential=" 7.4039100"/>
              <me:PotentialPoint angle="330" potential=" 5.7761000"/>
              <me:PotentialPoint angle="335" potential=" 4.2008000"/>
              <me:PotentialPoint angle="340" potential=" 2.7830300"/>
              <me:PotentialPoint angle="345" potential=" 1.6015550"/>
              <me:PotentialPoint angle="350" potential=" 0.7088850"/>
              <me:PotentialPoint angle="355" potential=" 0.1837850"/>
            </me:HinderedRotorPotential>
          </me:Rotor>
        </me:RotorArray>
      </me:DOSCMethod>
      
      <me:energyTransferModel xsi:type="me:ExponentialDown">
        <me:deltaEDown units="cm-1">99.1</me:deltaEDown>
        <me:deltaEDownTExponent referenceTemperature="300">1.05</me:deltaEDownTExponent>
      </me:energyTransferModel>
      <!-- for N2
      <me:energyTransferModel xsi:type="me:ExponentialDown">
        <me:deltaEDown units="cm-1">146.0</me:deltaEDown>
        <me:deltaEDownTExponent referenceTemperature="300">1.05</me:deltaEDownTExponent>
      </me:energyTransferModel>      
      -->
    </molecule>
    
    <molecule id="ts">
      <atomArray>
        <atom id="a1" elementType="C" x3="-0.6433933621" y3="0.0000000000" z3="-1.3577456911"/>
        <atom id="a2" elementType="C" x3="0.7224999741" y3="0.0000000000" z3="-1.0968695941"/>
        <atom id="a3" elementType="O" x3="0.6223621634" y3="0.0000000000" z3="1.0211548490"/>
        <atom id="a4" elementType="O" x3="-0.6447917934" y3="0.0000000000" z3="1.1749716551"/>
        <atom id="a5" elementType="H" x3="-1.1063458512" y3="0.9186455338" z3="-1.7018261033"/>
        <atom id="a6" elementType="H" x3="-1.1063458512" y3="-0.9186455338" z3="-1.7018261033"/>
        <atom id="a7" elementType="H" x3="1.2947861653" y3="-0.9178474035" z3="-1.0892053916"/>
        <atom id="a8" elementType="H" x3="1.2947861653" y3="0.9178474035" z3="-1.0892053916"/>
        <atom id="a9" elementType="H" x3="-0.9635116717" y3="0.0000000000" z3="-0.0277175518"/>
      </atomArray>
      <bondArray>
        <bond atomRefs2="a1 a2" order="1"/>
        <bond atomRefs2="a2 a3" order="1"/>
        <bond atomRefs2="a3 a4" order="1"/>
        <bond atomRefs2="a2 a7" order="1"/>
        <bond atomRefs2="a2 a8" order="1"/>
        <bond atomRefs2="a2 a9" order="1"/>
        <bond atomRefs2="a1 a5" order="1"/>
        <bond atomRefs2="a1 a6" order="1"/>
      </bondArray>
      <propertyList>
      
        <property dictRef="me:ZPE">
          <scalar units="kJ/mol" zeroPointVibEnergyAdded="true">-10.28</scalar>		<!--Klippenstein: -9.24664 -->
        </property>											<!--Fitted: -10.28 --> 
        <property dictRef="me:spinMultiplicity">
          <scalar>2.00</scalar>
        </property>
        <property dictRef="me:symmetryNumber">
          <scalar>1.0</scalar>
        </property>
        <property dictRef="me:vibFreqs">
          <array units="cm-1">217.8 369.7 498.1 537.4 644.9 821.8 918.5 1005.4 1029.7 1233.5 1300.0 1301.4 1325.7 1473.6 1576.4 1620.1 3127.2 3165.7 3209.8 3256.0</array>
        </property>
        <property dictRef="me:frequenciesScaleFactor">
          <scalar>1.0</scalar>
        </property>
        <property dictRef="me:imFreqs">
          <scalar units="cm-1">1340.6</scalar>
        </property>
      </propertyList>
      <me:DOSCMethod name="ClassicalRotors"/>
    </molecule>
    
    <molecule id="ts0">  <!-- Molecule block for the loose transition state. Symmetry effects already included in the defined state sums -->
      <propertyList>
        <property dictRef="me:ZPE">
          <scalar units="kJ/mol" zeroPointVibEnergyAdded="true">0.0</scalar>
        </property>
        <property dictRef="me:spinMultiplicity">
          <scalar>1.0</scalar>
        </property>
        <property dictRef="me:symmetryNumber">
          <scalar>1.0</scalar>
        </property>
      </propertyList>
    </molecule>
    
  </moleculeList>
  
  <reactionList>
    <reaction id="R1" reversible="true">
      <reactantList>
        <reactant>
          <molecule ref="R" role="deficientReactant"/>
        </reactant>
        <reactant>
          <molecule ref="O2" role="excessReactant"/>
        </reactant>
      </reactantList>
      <productList>
        <product>
          <molecule ref="RO2" role="modelled"/>
        </product>
      </productList>
      <me:transitionState>
        <molecule ref="ts0" role="transitionState"/>
      </me:transitionState>
      <me:excessReactantConc>1.0e15</me:excessReactantConc>
      <me:MCRCMethod xsi:type="DefinedSumOfStates">
        <me:SumOfStates units="cm-1" noLogSpline="false">
          <me:SumOfStatesPoint energy="1.0000000000000000">102.22999784420587</me:SumOfStatesPoint>
          <me:SumOfStatesPoint energy="1.0030249629114092">102.57347787565747</me:SumOfStatesPoint>
          <me:SumOfStatesPoint energy="1.0060590762234338">102.91813232044807</me:SumOfStatesPoint>
          <me:SumOfStatesPoint energy="1.0091023676156963">103.26396471932239</me:SumOfStatesPoint>
          <me:SumOfStatesPoint energy="1.0121548648515490">103.61097861608926</me:SumOfStatesPoint>
          <me:SumOfStatesPoint energy="1.0152165957783272">103.95917755751545</me:SumOfStatesPoint>
          <me:SumOfStatesPoint energy="1.0182875883276039">104.30856509321814</me:SumOfStatesPoint>
          <me:SumOfStatesPoint energy="1.0213678705154432">104.65914477555545</me:SumOfStatesPoint>
          <me:SumOfStatesPoint energy="1.0244574704426572">105.01092015951555</me:SumOfStatesPoint>
          <me:SumOfStatesPoint energy="1.0275564162950623">105.36389480260394</me:SumOfStatesPoint>
          <me:SumOfStatesPoint energy="1.0306647363437356">105.71807226472892</me:SumOfStatesPoint>
          <me:SumOfStatesPoint energy="1.0337824589452727">106.07345610808548</me:SumOfStatesPoint>
          <me:SumOfStatesPoint energy="1.0369096125420476">106.43004989703735</me:SumOfStatesPoint>
          <me:SumOfStatesPoint energy="1.0400462256624710">106.78785719799728</me:SumOfStatesPoint>
          <me:SumOfStatesPoint energy="1.0431923269212511">107.14688157930551</me:SumOfStatesPoint>
          <me:SumOfStatesPoint energy="1.0463479450196544">107.50712661110640</me:SumOfStatesPoint>
          <me:SumOfStatesPoint energy="1.0495131087457681">107.86859586522328</me:SumOfStatesPoint>
          <me:SumOfStatesPoint energy="1.0526878469747618">108.23129291503139</me:SumOfStatesPoint>
          <me:SumOfStatesPoint energy="1.0558721886691516">108.59522133532886</me:SumOfStatesPoint>
          <me:SumOfStatesPoint energy="1.0590661628790643">108.96038470220601</me:SumOfStatesPoint>
          <me:SumOfStatesPoint energy="1.0622697987425018">109.32678659291244</me:SumOfStatesPoint>
          <me:SumOfStatesPoint energy="1.0654831254856081">109.69443058572240</me:SumOfStatesPoint>
          <me:SumOfStatesPoint energy="1.0687061724229343">110.06332025979805</me:SumOfStatesPoint>
          <me:SumOfStatesPoint energy="1.0719389689577079">110.43345919505082</me:SumOfStatesPoint>
          <me:SumOfStatesPoint energy="1.0751815445820991">110.80485097200059</me:SumOfStatesPoint>
          <me:SumOfStatesPoint energy="1.0784339288774916">111.17749917163319</me:SumOfStatesPoint>
          <me:SumOfStatesPoint energy="1.0816961515147514">111.55140737525537</me:SumOfStatesPoint>
          <me:SumOfStatesPoint energy="1.0849682422544975">111.92657916434798</me:SumOfStatesPoint>
          <me:SumOfStatesPoint energy="1.0882502309473743">112.30301812041712</me:SumOfStatesPoint>
          <me:SumOfStatesPoint energy="1.0915421475343225">112.68072782484282</me:SumOfStatesPoint>
          <me:SumOfStatesPoint energy="1.0948440220468538">113.05971185872590</me:SumOfStatesPoint>
          <me:SumOfStatesPoint energy="1.0981558846073236">113.43997380273254</me:SumOfStatesPoint>
          <me:SumOfStatesPoint energy="1.1014777654292065">113.82151723693651</me:SumOfStatesPoint>
          <me:SumOfStatesPoint energy="1.1048096948173718">114.20434574065945</me:SumOfStatesPoint>
          <me:SumOfStatesPoint energy="1.1081517031683596">114.58846289230861</me:SumOfStatesPoint>
          <me:SumOfStatesPoint energy="1.1115038209706587">114.97387226921254</me:SumOfStatesPoint>
          <me:SumOfStatesPoint energy="1.1148660788049847">115.36057744745440</me:SumOfStatesPoint>
          <me:SumOfStatesPoint energy="1.1182385073445578">115.74858200170280</me:SumOfStatesPoint>
          <me:SumOfStatesPoint energy="1.1216211373553848">116.13788950504066</me:SumOfStatesPoint>
          <me:SumOfStatesPoint energy="1.1250139996965374">116.52850352879119</me:SumOfStatesPoint>
          <me:SumOfStatesPoint energy="1.1284171253204356">116.92042764234196</me:SumOfStatesPoint>
          <me:SumOfStatesPoint energy="1.1318305452731288">117.31366541296616</me:SumOfStatesPoint>
          <me:SumOfStatesPoint energy="1.1352542906945802">117.70822040564167</me:SumOfStatesPoint>
          <me:SumOfStatesPoint energy="1.1386883928189493">118.10409618286741</me:SumOfStatesPoint>
          <me:SumOfStatesPoint energy="1.1421328829748787">118.50129630447745</me:SumOfStatesPoint>
          <me:SumOfStatesPoint energy="1.1455877925857787">118.89982432745235</me:SumOfStatesPoint>
          <me:SumOfStatesPoint energy="1.1490531531701138">119.29968380572794</me:SumOfStatesPoint>
          <me:SumOfStatesPoint energy="1.1525289963416911">119.70087829000178</me:SumOfStatesPoint>
          <me:SumOfStatesPoint energy="1.1560153538099485">120.10341132753666</me:SumOfStatesPoint>
          <me:SumOfStatesPoint energy="1.1595122573802430">120.50728646196158</me:SumOfStatesPoint>
          <me:SumOfStatesPoint energy="1.1630197389541426">120.91250723307022</me:SumOfStatesPoint>
          <me:SumOfStatesPoint energy="1.1665378305297158">121.31907717661635</me:SumOfStatesPoint>
          <me:SumOfStatesPoint energy="1.1700665642018240">121.72699982410676</me:SumOfStatesPoint>
          <me:SumOfStatesPoint energy="1.1736059721624144">122.13627870259141</me:SumOfStatesPoint>
          <me:SumOfStatesPoint energy="1.1771560867008140">122.54691733445074</me:SumOfStatesPoint>
          <me:SumOfStatesPoint energy="1.1807169402040236">122.95891923718001</me:SumOfStatesPoint>
          <me:SumOfStatesPoint energy="1.1842885651570132">123.37228792317100</me:SumOfStatesPoint>
          <me:SumOfStatesPoint energy="1.1878709941430192">123.78702689949077</me:SumOfStatesPoint>
          <me:SumOfStatesPoint energy="1.1914642598438405">124.20313966765733</me:SumOfStatesPoint>
          <me:SumOfStatesPoint energy="1.1950683950401377">124.62062972341262</me:SumOfStatesPoint>
          <me:SumOfStatesPoint energy="1.1986834326117315">125.03950055649226</me:SumOfStatesPoint>
          <me:SumOfStatesPoint energy="1.2023094055379027">125.45975565039242</me:SumOfStatesPoint>
          <me:SumOfStatesPoint energy="1.2059463468976934">125.88139848213369</me:SumOfStatesPoint>
          <me:SumOfStatesPoint energy="1.2095942898702081">126.30443252202159</me:SumOfStatesPoint>
          <me:SumOfStatesPoint energy="1.2132532677349179">126.72886123340443</me:SumOfStatesPoint>
          <me:SumOfStatesPoint energy="1.2169233138719622">127.15468807242749</me:SumOfStatesPoint>
          <me:SumOfStatesPoint energy="1.2206044617624539">127.58191648778443</me:SumOfStatesPoint>
          <me:SumOfStatesPoint energy="1.2242967449887858">128.01054992046528</me:SumOfStatesPoint>
          <me:SumOfStatesPoint energy="1.2280001972349359">128.44059180350123</me:SumOfStatesPoint>
          <me:SumOfStatesPoint energy="1.2317148522867749">128.87204556170616</me:SumOfStatesPoint>
          <me:SumOfStatesPoint energy="1.2354407440323742">129.30491461141463</me:SumOfStatesPoint>
          <me:SumOfStatesPoint energy="1.2391779064623158">129.73920236021698</me:SumOfStatesPoint>
          <me:SumOfStatesPoint energy="1.2429263736700020">130.17491220669055</me:SumOfStatesPoint>
          <me:SumOfStatesPoint energy="1.2466861798519662">130.61204754012772</me:SumOfStatesPoint>
          <me:SumOfStatesPoint energy="1.2504573593081849">131.05061174026048</me:SumOfStatesPoint>
          <me:SumOfStatesPoint energy="1.2542399464423908">131.49060817698125</me:SumOfStatesPoint>
          <me:SumOfStatesPoint energy="1.2580339757623868">131.93204021006068</me:SumOfStatesPoint>
          <me:SumOfStatesPoint energy="1.2618394818803607">132.37491118886120</me:SumOfStatesPoint>
          <me:SumOfStatesPoint energy="1.2656564995132007">132.81922445204754</me:SumOfStatesPoint>
          <me:SumOfStatesPoint energy="1.2694850634828121">133.26498332729318</me:SumOfStatesPoint>
          <me:SumOfStatesPoint energy="1.2733252087164355">133.71219113098343</me:SumOfStatesPoint>
          <me:SumOfStatesPoint energy="1.2771769702469651">134.16085116791442</me:SumOfStatesPoint>
          <me:SumOfStatesPoint energy="1.2810403832132680">134.61096673098865</me:SumOfStatesPoint>
          <me:SumOfStatesPoint energy="1.2849154828605056">135.06254110090663</me:SumOfStatesPoint>
          <me:SumOfStatesPoint energy="1.2888023045404542">135.51557754585440</me:SumOfStatesPoint>
          <me:SumOfStatesPoint energy="1.2927008837118277">135.97007932118754</me:SumOfStatesPoint>
          <me:SumOfStatesPoint energy="1.2966112559406018">136.42604966911102</me:SumOfStatesPoint>
          <me:SumOfStatesPoint energy="1.3005334569003377">136.88349181835517</me:SumOfStatesPoint>
          <me:SumOfStatesPoint energy="1.3044675223725082">137.34240898384752</me:SumOfStatesPoint>
          <me:SumOfStatesPoint energy="1.3084134882468228">137.80280436638063</me:SumOfStatesPoint>
          <me:SumOfStatesPoint energy="1.3123713905215570">138.26468115227584</me:SumOfStatesPoint>
          <me:SumOfStatesPoint energy="1.3163412653038791">138.72804251304282</me:SumOfStatesPoint>
          <me:SumOfStatesPoint energy="1.3203231488101810">139.19289160503507</me:SumOfStatesPoint>
          <me:SumOfStatesPoint energy="1.3243170773664068">139.65923156910083</me:SumOfStatesPoint>
          <me:SumOfStatesPoint energy="1.3283230874083858">140.12706553023008</me:SumOfStatesPoint>
          <me:SumOfStatesPoint energy="1.3323412154821648">140.59639659719718</me:SumOfStatesPoint>
          <me:SumOfStatesPoint energy="1.3363714982443402">141.06722786219873</me:SumOfStatesPoint>
          <me:SumOfStatesPoint energy="1.3404139724623936">141.53956240048748</me:SumOfStatesPoint>
          <me:SumOfStatesPoint energy="1.3444686750150272">142.01340327000170</me:SumOfStatesPoint>
          <me:SumOfStatesPoint energy="1.3485356428924991">142.48875351098957</me:SumOfStatesPoint>
          <me:SumOfStatesPoint energy="1.3526149131969620">142.96561614562975</me:SumOfStatesPoint>
          <me:SumOfStatesPoint energy="1.3567065231428019">143.44399417764677</me:SumOfStatesPoint>
          <me:SumOfStatesPoint energy="1.3608105100569758">143.92389059192189</me:SumOfStatesPoint>
          <me:SumOfStatesPoint energy="1.3649269113793538">144.40530835409942</me:SumOfStatesPoint>
          <me:SumOfStatesPoint energy="1.3690557646630608">144.88825041018811</me:SumOfStatesPoint>
          <me:SumOfStatesPoint energy="1.3731971075748175">145.37271968615786</me:SumOfStatesPoint>
          <me:SumOfStatesPoint energy="1.3773509778952857">145.85871908753137</me:SumOfStatesPoint>
          <me:SumOfStatesPoint energy="1.3815174135194122">146.34625149897110</me:SumOfStatesPoint>
          <me:SumOfStatesPoint energy="1.3856964524567743">146.83531978386128</me:SumOfStatesPoint>
          <me:SumOfStatesPoint energy="1.3898881328319275">147.32592678388463</me:SumOfStatesPoint>
          <me:SumOfStatesPoint energy="1.3940924928847516">147.81807531859425</me:SumOfStatesPoint>
          <me:SumOfStatesPoint energy="1.3983095709708020">148.31176818498056</me:SumOfStatesPoint>
          <me:SumOfStatesPoint energy="1.4025394055616573">148.80700815703250</me:SumOfStatesPoint>
          <me:SumOfStatesPoint energy="1.4067820352452711">149.30379798529407</me:SumOfStatesPoint>
          <me:SumOfStatesPoint energy="1.4110374987263248">149.80214039641547</me:SumOfStatesPoint>
          <me:SumOfStatesPoint energy="1.4153058348265795">150.30203809269852</me:SumOfStatesPoint>
          <me:SumOfStatesPoint energy="1.4195870824852310">150.80349375163735</me:SumOfStatesPoint>
          <me:SumOfStatesPoint energy="1.4238812807592645">151.30651002545292</me:SumOfStatesPoint>
          <me:SumOfStatesPoint energy="1.4281884688238109">151.81108954062267</me:SumOfStatesPoint>
          <me:SumOfStatesPoint energy="1.4325086859725054">152.31723489740426</me:SumOfStatesPoint>
          <me:SumOfStatesPoint energy="1.4368419716178435">152.82494866935374</me:SumOfStatesPoint>
          <me:SumOfStatesPoint energy="1.4411883652915438">153.33423340283815</me:SumOfStatesPoint>
          <me:SumOfStatesPoint energy="1.4455479066449051">153.84509161654213</me:SumOfStatesPoint>
          <me:SumOfStatesPoint energy="1.4499206354491712">154.35752580096926</me:SumOfStatesPoint>
          <me:SumOfStatesPoint energy="1.4543065915958917">154.87153841793685</me:SumOfStatesPoint>
          <me:SumOfStatesPoint energy="1.4587058150972871">155.38713190006541</me:SumOfStatesPoint>
          <me:SumOfStatesPoint energy="1.4631183460866133">155.90430865026178</me:SumOfStatesPoint>
          <me:SumOfStatesPoint energy="1.4675442248185278">156.42307104119649</me:SumOfStatesPoint>
          <me:SumOfStatesPoint energy="1.4719834916694565">156.94342141477466</me:SumOfStatesPoint>
          <me:SumOfStatesPoint energy="1.4764361871379632">157.46536208160117</me:SumOfStatesPoint>
          <me:SumOfStatesPoint energy="1.4809023518451181">157.98889532043927</me:SumOfStatesPoint>
          <me:SumOfStatesPoint energy="1.4853820265348681">158.51402337766305</me:SumOfStatesPoint>
          <me:SumOfStatesPoint energy="1.4898752520744099">159.04074846670355</me:SumOfStatesPoint>
          <me:SumOfStatesPoint energy="1.4943820694545615">159.56907276748836</me:SumOfStatesPoint>
          <me:SumOfStatesPoint energy="1.4989025197901362">160.09899842587478</me:SumOfStatesPoint>
          <me:SumOfStatesPoint energy="1.5034366443203193">160.63052755307660</me:SumOfStatesPoint>
          <me:SumOfStatesPoint energy="1.5079844844090418">161.16366222508390</me:SumOfStatesPoint>
          <me:SumOfStatesPoint energy="1.5125460815453597">161.69840448207643</me:SumOfStatesPoint>
          <me:SumOfStatesPoint energy="1.5171214773438317">162.23475632783010</me:SumOfStatesPoint>
          <me:SumOfStatesPoint energy="1.5217107135448991">162.77271972911683</me:SumOfStatesPoint>
          <me:SumOfStatesPoint energy="1.5263138320152665">163.31229661509727</me:SumOfStatesPoint>
          <me:SumOfStatesPoint energy="1.5309308747482835">163.85348887670659</me:SumOfStatesPoint>
          <me:SumOfStatesPoint energy="1.5355618838643281">164.39629836603345</me:SumOfStatesPoint>
          <me:SumOfStatesPoint energy="1.5402069016111914">164.94072689569151</me:SumOfStatesPoint>
          <me:SumOfStatesPoint energy="1.5448659703644618">165.48677623818406</me:SumOfStatesPoint>
          <me:SumOfStatesPoint energy="1.5495391326279124">166.03444812526115</me:SumOfStatesPoint>
          <me:SumOfStatesPoint energy="1.5542264310338891">166.58374424726964</me:SumOfStatesPoint>
          <me:SumOfStatesPoint energy="1.5589279083436984">167.13466625249555</me:SumOfStatesPoint>
          <me:SumOfStatesPoint energy="1.5636436074479989">167.68721574649913</me:SumOfStatesPoint>
          <me:SumOfStatesPoint energy="1.5683735713671911">168.24139429144236</me:SumOfStatesPoint>
          <me:SumOfStatesPoint energy="1.5731178432518111">168.79720340540868</me:SumOfStatesPoint>
          <me:SumOfStatesPoint energy="1.5778764663829239">169.35464456171511</me:SumOfStatesPoint>
          <me:SumOfStatesPoint energy="1.5826494841725176">169.91371918821648</me:SumOfStatesPoint>
          <me:SumOfStatesPoint energy="1.5874369401639006">170.47442866660197</me:SumOfStatesPoint>
          <me:SumOfStatesPoint energy="1.5922388780320973">171.03677433168343</me:SumOfStatesPoint>
          <me:SumOfStatesPoint energy="1.5970553415842481">171.60075747067583</me:SumOfStatesPoint>
          <me:SumOfStatesPoint energy="1.6018863747600083">172.16637932246965</me:SumOfStatesPoint>
          <me:SumOfStatesPoint energy="1.6067320216319492">172.73364107689494</me:SumOfStatesPoint>
          <me:SumOfStatesPoint energy="1.6115923264059593">173.30254387397690</me:SumOfStatesPoint>
          <me:SumOfStatesPoint energy="1.6164673334216488">173.87308880318369</me:SumOfStatesPoint>
          <me:SumOfStatesPoint energy="1.6213570871527538">174.44527690266509</me:SumOfStatesPoint>
          <me:SumOfStatesPoint energy="1.6262616322075414">175.01910915848310</me:SumOfStatesPoint>
          <me:SumOfStatesPoint energy="1.6311810133292171">175.59458650383371</me:SumOfStatesPoint>
          <me:SumOfStatesPoint energy="1.6361152753963328">176.17170981825996</me:SumOfStatesPoint>
          <me:SumOfStatesPoint energy="1.6410644634231968">176.75047992685614</me:SumOfStatesPoint>
          <me:SumOfStatesPoint energy="1.6460286225602836">177.33089759946347</me:SumOfStatesPoint>
          <me:SumOfStatesPoint energy="1.6510077980946463">177.91296354985602</me:SumOfStatesPoint>
          <me:SumOfStatesPoint energy="1.6560020354503300">178.49667843491855</me:SumOfStatesPoint>
          <me:SumOfStatesPoint energy="1.6610113801887854">179.08204285381424</me:SumOfStatesPoint>
          <me:SumOfStatesPoint energy="1.6660358780092850">179.66905734714379</me:SumOfStatesPoint>
          <me:SumOfStatesPoint energy="1.6710755747493402">180.25772239609489</me:SumOfStatesPoint>
          <me:SumOfStatesPoint energy="1.6761305163851188">180.84803842158232</me:SumOfStatesPoint>
          <me:SumOfStatesPoint energy="1.6812007490318648">181.44000578337850</me:SumOfStatesPoint>
          <me:SumOfStatesPoint energy="1.6862863189443196">182.03362477923429</me:SumOfStatesPoint>
          <me:SumOfStatesPoint energy="1.6913872725171428">182.62889564399021</me:SumOfStatesPoint>
          <me:SumOfStatesPoint energy="1.6965036562853368">183.22581854867775</me:SumOfStatesPoint>
          <me:SumOfStatesPoint energy="1.7016355169246700">183.82439359961069</me:SumOfStatesPoint>
          <me:SumOfStatesPoint energy="1.7067829012521039">184.42462083746653</me:SumOfStatesPoint>
          <me:SumOfStatesPoint energy="1.7119458562262189">185.02650023635746</me:SumOfStatesPoint>
          <me:SumOfStatesPoint energy="1.7171244289476437">185.63003170289153</me:SumOfStatesPoint>
          <me:SumOfStatesPoint energy="1.7223186666594850">186.23521507522315</me:SumOfStatesPoint>
          <me:SumOfStatesPoint energy="1.7275286167477577">186.84205012209321</me:SumOfStatesPoint>
          <me:SumOfStatesPoint energy="1.7327543267418177">187.45053654185875</me:SumOfStatesPoint>
          <me:SumOfStatesPoint energy="1.7379958443147954">188.06067396151172</me:SumOfStatesPoint>
          <me:SumOfStatesPoint energy="1.7432532172840312">188.67246193568738</me:SumOfStatesPoint>
          <me:SumOfStatesPoint energy="1.7485264936115101">189.28589994566127</me:SumOfStatesPoint>
          <me:SumOfStatesPoint energy="1.7538157214043013">189.90098739833573</me:SumOfStatesPoint>
          <me:SumOfStatesPoint energy="1.7591209489149955">190.51772362521498</me:SumOfStatesPoint>
          <me:SumOfStatesPoint energy="1.7644422245421463">191.13610788136918</me:SumOfStatesPoint>
          <me:SumOfStatesPoint energy="1.7697795968307106">191.75613934438690</me:SumOfStatesPoint>
          <me:SumOfStatesPoint energy="1.7751331144724922">192.37781711331644</me:SumOfStatesPoint>
          <me:SumOfStatesPoint energy="1.7805028263065859">193.00114020759565</me:SumOfStatesPoint>
          <me:SumOfStatesPoint energy="1.7858887813198225">193.62610756596953</me:SumOfStatesPoint>
          <me:SumOfStatesPoint energy="1.7912910286472168">194.25271804539676</me:SumOfStatesPoint>
          <me:SumOfStatesPoint energy="1.7967096175724147">194.88097041994391</me:SumOfStatesPoint>
          <me:SumOfStatesPoint energy="1.8021445975281434">195.51086337966757</me:SumOfStatesPoint>
          <me:SumOfStatesPoint energy="1.8075960180966626">196.14239552948467</me:SumOfStatesPoint>
          <me:SumOfStatesPoint energy="1.8130639290102157">196.77556538803023</me:SumOfStatesPoint>
          <me:SumOfStatesPoint energy="1.8185483801514855">197.41037138650290</me:SumOfStatesPoint>
          <me:SumOfStatesPoint energy="1.8240494215540470">198.04681186749787</me:SumOfStatesPoint>
          <me:SumOfStatesPoint energy="1.8295671034028254">198.68488508382706</me:SumOfStatesPoint>
          <me:SumOfStatesPoint energy="1.8351014760345534">199.32458919732704</me:SumOfStatesPoint>
          <me:SumOfStatesPoint energy="1.8406525899382302">199.96592227765319</me:SumOfStatesPoint>
          <me:SumOfStatesPoint energy="1.8462204957555826">200.60888230106175</me:SumOfStatesPoint>
          <me:SumOfStatesPoint energy="1.8518052442815265">201.25346714917811</me:SumOfStatesPoint>
          <me:SumOfStatesPoint energy="1.8574068864646311">201.89967460775210</me:SumOfStatesPoint>
          <me:SumOfStatesPoint energy="1.8630254734075828">202.54750236539962</me:SumOfStatesPoint>
          <me:SumOfStatesPoint energy="1.8686610563676513">203.19694801233101</me:SumOfStatesPoint>
          <me:SumOfStatesPoint energy="1.8743136867571581">203.84800903906552</me:SumOfStatesPoint>
          <me:SumOfStatesPoint energy="1.8799834161439453">204.50068283513212</me:SumOfStatesPoint>
          <me:SumOfStatesPoint energy="1.8856702962518450">205.15496668775614</me:SumOfStatesPoint>
          <me:SumOfStatesPoint energy="1.8913743789611528">205.81085778053207</me:SumOfStatesPoint>
          <me:SumOfStatesPoint energy="1.8970957163091000">206.46835319208182</me:SumOfStatesPoint>
          <me:SumOfStatesPoint energy="1.9028343604903282">207.12744989469877</me:SumOfStatesPoint>
          <me:SumOfStatesPoint energy="1.9085903638573665">207.78814475297759</me:SumOfStatesPoint>
          <me:SumOfStatesPoint energy="1.9143637789211079">208.45043452242854</me:SumOfStatesPoint>
          <me:SumOfStatesPoint energy="1.9201546583512894">209.11431584807798</me:SumOfStatesPoint>
          <me:SumOfStatesPoint energy="1.9259630549769717">209.77978526305318</me:SumOfStatesPoint>
          <me:SumOfStatesPoint energy="1.9317890217870215">210.44683918715228</me:SumOfStatesPoint>
          <me:SumOfStatesPoint energy="1.9376326119305947">211.11547392539899</me:SumOfStatesPoint>
          <me:SumOfStatesPoint energy="1.9434938787176215">211.78568566658197</me:SumOfStatesPoint>
          <me:SumOfStatesPoint energy="1.9493728756192930">212.45747048177827</me:SumOfStatesPoint>
          <me:SumOfStatesPoint energy="1.9552696562685485">213.13082432286171</me:SumOfStatesPoint>
          <me:SumOfStatesPoint energy="1.9611842744605648">213.80574302099438</me:SumOfStatesPoint>
          <me:SumOfStatesPoint energy="1.9671167841532469">214.48222228510323</me:SumOfStatesPoint>
          <me:SumOfStatesPoint energy="1.9730672394677209">215.16025770033971</me:SumOfStatesPoint>
          <me:SumOfStatesPoint energy="1.9790356946888275">215.83984472652332</me:SumOfStatesPoint>
          <me:SumOfStatesPoint energy="1.9850222042656160">216.52097869656845</me:SumOfStatesPoint>
          <me:SumOfStatesPoint energy="1.9910268228118433">217.20365481489483</me:SumOfStatesPoint>
          <me:SumOfStatesPoint energy="1.9970496051064697">217.88786815582091</me:SumOfStatesPoint>
          <me:SumOfStatesPoint energy="2.0030906060941613">218.57361381623292</me:SumOfStatesPoint>
          <me:SumOfStatesPoint energy="2.0091498808857882">219.26089014616835</me:SumOfStatesPoint>
          <me:SumOfStatesPoint energy="2.0152274847589302">219.94969872597949</me:SumOfStatesPoint>
          <me:SumOfStatesPoint energy="2.0213234731583785">220.64004126123018</me:SumOfStatesPoint>
          <me:SumOfStatesPoint energy="2.0274379016966431">221.33191944838259</me:SumOfStatesPoint>
          <me:SumOfStatesPoint energy="2.0335708261544609">222.02533497471518</me:SumOfStatesPoint>
          <me:SumOfStatesPoint energy="2.0397223024813016">222.72028951823987</me:SumOfStatesPoint>
          <me:SumOfStatesPoint energy="2.0458923867958818">223.41678474761966</me:SumOfStatesPoint>
          <me:SumOfStatesPoint energy="2.0520811353866737">224.11482232208525</me:SumOfStatesPoint>
          <me:SumOfStatesPoint energy="2.0582886047124211">224.81440389135199</me:SumOfStatesPoint>
          <me:SumOfStatesPoint energy="2.0645148514026523">225.51553109553595</me:SumOfStatesPoint>
          <me:SumOfStatesPoint energy="2.0707599322581989">226.21820556507032</me:SumOfStatesPoint>
          <me:SumOfStatesPoint energy="2.0770239042517122">226.92242892062109</me:SumOfStatesPoint>
          <me:SumOfStatesPoint energy="2.0833068245281838">227.62820277300244</me:SumOfStatesPoint>
          <me:SumOfStatesPoint energy="2.0896087504054672">228.33552872309230</me:SumOfStatesPoint>
          <me:SumOfStatesPoint energy="2.0959297393747995">229.04440836174706</me:SumOfStatesPoint>
          <me:SumOfStatesPoint energy="2.1022698491013281">229.75484326971650</me:SumOfStatesPoint>
          <me:SumOfStatesPoint energy="2.1086291374246335">230.46683501755794</me:SumOfStatesPoint>
          <me:SumOfStatesPoint energy="2.1150076623592597">231.18038516555069</me:SumOfStatesPoint>
          <me:SumOfStatesPoint energy="2.1214054820952426">231.89549526360980</me:SumOfStatesPoint>
          <me:SumOfStatesPoint energy="2.1278226549986408">232.61216685119976</me:SumOfStatesPoint>
          <me:SumOfStatesPoint energy="2.1342592396120681">233.33040145724786</me:SumOfStatesPoint>
          <me:SumOfStatesPoint energy="2.1407152946552266">234.05020060005711</me:SumOfStatesPoint>
          <me:SumOfStatesPoint energy="2.1471908790254455">234.77156578721949</me:SumOfStatesPoint>
          <me:SumOfStatesPoint energy="2.1536860517982133">235.49449851552805</me:SumOfStatesPoint>
          <me:SumOfStatesPoint energy="2.1602008722277222">236.21900027088975</me:SumOfStatesPoint>
          <me:SumOfStatesPoint energy="2.1667353997474050">236.94507252823712</me:SumOfStatesPoint>
          <me:SumOfStatesPoint energy="2.1732896939704784">237.67271675144036</me:SumOfStatesPoint>
          <me:SumOfStatesPoint energy="2.1798638146904867">238.40193439321871</me:SumOfStatesPoint>
          <me:SumOfStatesPoint energy="2.1864578218818487">239.13272689505217</me:SumOfStatesPoint>
          <me:SumOfStatesPoint energy="2.1930717757004019">239.86509568709212</me:SumOfStatesPoint>
          <me:SumOfStatesPoint energy="2.1997057364839536">240.59904218807250</me:SumOfStatesPoint>
          <me:SumOfStatesPoint energy="2.2063597647528317">241.33456780522050</me:SumOfStatesPoint>
          <me:SumOfStatesPoint energy="2.2130339212104344">242.07167393416657</me:SumOfStatesPoint>
          <me:SumOfStatesPoint energy="2.2197282667437865">242.81036195885508</me:SumOfStatesPoint>
          <me:SumOfStatesPoint energy="2.2264428624240931">243.55063325145380</me:SumOfStatesPoint>
          <me:SumOfStatesPoint energy="2.2331777695072978">244.29248917226394</me:SumOfStatesPoint>
          <me:SumOfStatesPoint energy="2.2399330494346410">245.03593106962947</me:SumOfStatesPoint>
          <me:SumOfStatesPoint energy="2.2467087638332202">245.78096027984645</me:SumOfStatesPoint>
          <me:SumOfStatesPoint energy="2.2535049745165536">246.52757812707210</me:SumOfStatesPoint>
          <me:SumOfStatesPoint energy="2.2603217434851421">247.27578592323360</me:SumOfStatesPoint>
          <me:SumOfStatesPoint energy="2.2671591329270364">248.02558496793679</me:SumOfStatesPoint>
          <me:SumOfStatesPoint energy="2.2740172052184038">248.77697654837453</me:SumOfStatesPoint>
          <me:SumOfStatesPoint energy="2.2808960229240958">249.52996193923485</me:SumOfStatesPoint>
          <me:SumOfStatesPoint energy="2.2877956487982218">250.28454240260925</me:SumOfStatesPoint>
          <me:SumOfStatesPoint energy="2.2947161457847196">251.04071918790032</me:SumOfStatesPoint>
          <me:SumOfStatesPoint energy="2.3016575770179304">251.79849353172943</me:SumOfStatesPoint>
          <me:SumOfStatesPoint energy="2.3086200058231734">252.55786665784419</me:SumOfStatesPoint>
          <me:SumOfStatesPoint energy="2.3156034957173257">253.31883977702574</me:SumOfStatesPoint>
          <me:SumOfStatesPoint energy="2.3226081104094001">254.08141408699589</me:SumOfStatesPoint>
          <me:SumOfStatesPoint energy="2.3296339138011271">254.84559077232390</me:SumOfStatesPoint>
          <me:SumOfStatesPoint energy="2.3366809699875364">255.61137100433331</me:SumOfStatesPoint>
          <me:SumOfStatesPoint energy="2.3437493432575445">256.37875594100859</me:SumOfStatesPoint>
          <me:SumOfStatesPoint energy="2.3508390980945379">257.14774672690140</me:SumOfStatesPoint>
          <me:SumOfStatesPoint energy="2.3579502991769643">257.91834449303701</me:SumOfStatesPoint>
          <me:SumOfStatesPoint energy="2.3650830113789212">258.69055035682044</me:SumOfStatesPoint>
          <me:SumOfStatesPoint energy="2.3722372997707462">259.46436542194203</me:SumOfStatesPoint>
          <me:SumOfStatesPoint energy="2.3794132296196144">260.23979077828369</me:SumOfStatesPoint>
          <me:SumOfStatesPoint energy="2.3866108663901300">261.01682750182437</me:SumOfStatesPoint>
          <me:SumOfStatesPoint energy="2.3938302757449264">261.79547665454561</me:SumOfStatesPoint>
          <me:SumOfStatesPoint energy="2.4010715235452631">262.57573928433686</me:SumOfStatesPoint>
          <me:SumOfStatesPoint energy="2.4083346758516284">263.35761642490104</me:SumOfStatesPoint>
          <me:SumOfStatesPoint energy="2.4156197989243404">264.14110909565920</me:SumOfStatesPoint>
          <me:SumOfStatesPoint energy="2.4229269592241520">264.92621830165592</me:SumOfStatesPoint>
          <me:SumOfStatesPoint energy="2.4302562234128584">265.71294503346434</me:SumOfStatesPoint>
          <me:SumOfStatesPoint energy="2.4376076583539037">266.50129026709044</me:SumOfStatesPoint>
          <me:SumOfStatesPoint energy="2.4449813311129915">267.29125496387837</me:SumOfStatesPoint>
          <me:SumOfStatesPoint energy="2.4523773089586962">268.08284007041448</me:SumOfStatesPoint>
          <me:SumOfStatesPoint energy="2.4597956593630776">268.87604651843236</me:SumOfStatesPoint>
          <me:SumOfStatesPoint energy="2.4672364500022965">269.67087522471695</me:SumOfStatesPoint>
          <me:SumOfStatesPoint energy="2.4746997487572298">270.46732709100900</me:SumOfStatesPoint>
          <me:SumOfStatesPoint energy="2.4821856237140945">271.26540300390946</me:SumOfStatesPoint>
          <me:SumOfStatesPoint energy="2.4896941431650625">272.06510383478337</me:SumOfStatesPoint>
          <me:SumOfStatesPoint energy="2.4972253756088896">272.86643043966444</me:SumOfStatesPoint>
          <me:SumOfStatesPoint energy="2.5047793897515365">273.66938365915877</me:SumOfStatesPoint>
          <me:SumOfStatesPoint energy="2.5123562545067970">274.47396431834920</me:SumOfStatesPoint>
          <me:SumOfStatesPoint energy="2.5199560389969271">275.28017322669916</me:SumOfStatesPoint>
          <me:SumOfStatesPoint energy="2.5275788125532745">276.08801117795656</me:SumOfStatesPoint>
          <me:SumOfStatesPoint energy="2.5352246447169118">276.89747895005780</me:SumOfStatesPoint>
          <me:SumOfStatesPoint energy="2.5428936052392705">277.70857730503195</me:SumOfStatesPoint>
          <me:SumOfStatesPoint energy="2.5505857640827791">278.52130698890414</me:SumOfStatesPoint>
          <me:SumOfStatesPoint energy="2.5583011914214979">279.33566873159981</me:SumOfStatesPoint>
          <me:SumOfStatesPoint energy="2.5660399576417618">280.15166324684844</me:SumOfStatesPoint>
          <me:SumOfStatesPoint energy="2.5738021333428223">280.96929123208741</me:SumOfStatesPoint>
          <me:SumOfStatesPoint energy="2.5815877893374903">281.78855336836602</me:SumOfStatesPoint>
          <me:SumOfStatesPoint energy="2.5893969966527828">282.60945032024932</me:SumOfStatesPoint>
          <me:SumOfStatesPoint energy="2.5972298265305716">283.43198273572199</me:SumOfStatesPoint>
          <me:SumOfStatesPoint energy="2.6050863504282322">284.25615124609237</me:SumOfStatesPoint>
          <me:SumOfStatesPoint energy="2.6129666400192963">285.08195646589650</me:SumOfStatesPoint>
          <me:SumOfStatesPoint energy="2.6208707671941043">285.90939899280198</me:SumOfStatesPoint>
          <me:SumOfStatesPoint energy="2.6287988040604628">286.73847940751227</me:SumOfStatesPoint>
          <me:SumOfStatesPoint energy="2.6367508229443026">287.56919827367085</me:SumOfStatesPoint>
          <me:SumOfStatesPoint energy="2.6447268963903370">288.40155613776540</me:SumOfStatesPoint>
          <me:SumOfStatesPoint energy="2.6527270971627241">289.23555352903190</me:SumOfStatesPoint>
          <me:SumOfStatesPoint energy="2.6607514982457316">290.07119095935946</me:SumOfStatesPoint>
          <me:SumOfStatesPoint energy="2.6688001728444011">290.90846892319456</me:SumOfStatesPoint>
          <me:SumOfStatesPoint energy="2.6768731943852178">291.74738789744561</me:SumOfStatesPoint>
          <me:SumOfStatesPoint energy="2.6849706365167787">292.58794834138780</me:SumOfStatesPoint>
          <me:SumOfStatesPoint energy="2.6930925731104645">293.43015069656781</me:SumOfStatesPoint>
          <me:SumOfStatesPoint energy="2.7012390782611151">294.27399538670898</me:SumOfStatesPoint>
          <me:SumOfStatesPoint energy="2.7094102262877042">295.11948281761602</me:SumOfStatesPoint>
          <me:SumOfStatesPoint energy="2.7176060917340177">295.96661337708088</me:SumOfStatesPoint>
          <me:SumOfStatesPoint energy="2.7258267493693324">296.81538743478728</me:SumOfStatesPoint>
          <me:SumOfStatesPoint energy="2.7340722741891015">297.66580534221725</me:SumOfStatesPoint>
          <me:SumOfStatesPoint energy="2.7423427414156358">298.51786743255627</me:SumOfStatesPoint>
          <me:SumOfStatesPoint energy="2.7506382264987903">299.37157402059927</me:SumOfStatesPoint>
          <me:SumOfStatesPoint energy="2.7589588051166536">300.22692540265700</me:SumOfStatesPoint>
          <me:SumOfStatesPoint energy="2.7673045531762375">301.08392185646210</me:SumOfStatesPoint>
          <me:SumOfStatesPoint energy="2.7756755468141692">301.94256364107594</me:SumOfStatesPoint>
          <me:SumOfStatesPoint energy="2.7840718623973877">302.80285099679514</me:SumOfStatesPoint>
          <me:SumOfStatesPoint energy="2.7924935765238379">303.66478414505872</me:SumOfStatesPoint>
          <me:SumOfStatesPoint energy="2.8009407660231704">304.52836328835525</me:SumOfStatesPoint>
          <me:SumOfStatesPoint energy="2.8094135079574447">305.39358861013079</me:SumOfStatesPoint>
          <me:SumOfStatesPoint energy="2.8179118796218279">306.26046027469602</me:SumOfStatesPoint>
          <me:SumOfStatesPoint energy="2.8264359585453036">307.12897842713500</me:SumOfStatesPoint>
          <me:SumOfStatesPoint energy="2.8349858224913764">307.99914319321283</me:SumOfStatesPoint>
          <me:SumOfStatesPoint energy="2.8435615494587836">308.87095467928509</me:SumOfStatesPoint>
          <me:SumOfStatesPoint energy="2.8521632176822056">309.74441297220613</me:SumOfStatesPoint>
          <me:SumOfStatesPoint energy="2.8607909056329794">310.61951813923895</me:SumOfStatesPoint>
          <me:SumOfStatesPoint energy="2.8694446920198162">311.49627022796449</me:SumOfStatesPoint>
          <me:SumOfStatesPoint energy="2.8781246557895162">312.37466926619163</me:SumOfStatesPoint>
          <me:SumOfStatesPoint energy="2.8868308761276920">313.25471526186789</me:SumOfStatesPoint>
          <me:SumOfStatesPoint energy="2.8955634324594888">314.13640820298974</me:SumOfStatesPoint>
          <me:SumOfStatesPoint energy="2.9043224044503115">315.01974805751411</me:SumOfStatesPoint>
          <me:SumOfStatesPoint energy="2.9131078720065489">315.90473477326964</me:SumOfStatesPoint>
          <me:SumOfStatesPoint energy="2.9219199152763027">316.79136827786863</me:SumOfStatesPoint>
          <me:SumOfStatesPoint energy="2.9307586146501214">317.67964847861970</me:SumOfStatesPoint>
          <me:SumOfStatesPoint energy="2.9396240507617306">318.56957526244025</me:SumOfStatesPoint>
          <me:SumOfStatesPoint energy="2.9485163044887717">319.46114849577009</me:SumOfStatesPoint>
          <me:SumOfStatesPoint energy="2.9574354569535353">320.35436802448464</me:SumOfStatesPoint>
          <me:SumOfStatesPoint energy="2.9663815895237065">321.24923367380967</me:SumOfStatesPoint>
          <me:SumOfStatesPoint energy="2.9753547838131027">322.14574524823570</me:SumOfStatesPoint>
          <me:SumOfStatesPoint energy="2.9843551216824213">323.04390253143322</me:SumOfStatesPoint>
          <me:SumOfStatesPoint energy="2.9933826852399847">323.94370528616867</me:SumOfStatesPoint>
          <me:SumOfStatesPoint energy="3.0024375568424899">324.84515326625171</me:SumOfStatesPoint>
          <me:SumOfStatesPoint energy="3.0115198190957604">325.74824742624634</me:SumOfStatesPoint>
          <me:SumOfStatesPoint energy="3.0206295548554989">326.65299098517039</me:SumOfStatesPoint>
          <me:SumOfStatesPoint energy="3.0297668472280432">327.55938744979909</me:SumOfStatesPoint>
          <me:SumOfStatesPoint energy="3.0389317795711253">328.46744037473519</me:SumOfStatesPoint>
          <me:SumOfStatesPoint energy="3.0481244354946306">329.37715336319985</me:SumOfStatesPoint>
          <me:SumOfStatesPoint energy="3.0573448988613618">330.28853006783328</me:SumOfStatesPoint>
          <me:SumOfStatesPoint energy="3.0665932537878038">331.20157419150621</me:SumOfStatesPoint>
          <me:SumOfStatesPoint energy="3.0758695846448894">332.11628948814092</me:SumOfStatesPoint>
          <me:SumOfStatesPoint energy="3.0851739760587717">333.03267976354368</me:SumOfStatesPoint>
          <me:SumOfStatesPoint energy="3.0945065129115941">333.95074887624685</me:SumOfStatesPoint>
          <me:SumOfStatesPoint energy="3.1038672803422660">334.87050073836269</me:SumOfStatesPoint>
          <me:SumOfStatesPoint energy="3.1132563637472379">335.79193931644687</me:SumOfStatesPoint>
          <me:SumOfStatesPoint energy="3.1226738487812820">336.71506863237397</me:SumOfStatesPoint>
          <me:SumOfStatesPoint energy="3.1321198213582728">337.63989276422319</me:SumOfStatesPoint>
          <me:SumOfStatesPoint energy="3.1415943676519715">338.56641584717619</me:SumOfStatesPoint>
          <me:SumOfStatesPoint energy="3.1510975740968101">339.49464207442486</me:SumOfStatesPoint>
          <me:SumOfStatesPoint energy="3.1606295273886844">340.42457569809244</me:SumOfStatesPoint>
          <me:SumOfStatesPoint energy="3.1701903144857400">341.35622103016419</me:SumOfStatesPoint>
          <me:SumOfStatesPoint energy="3.1797800226091684">342.28958244343113</me:SumOfStatesPoint>
          <me:SumOfStatesPoint energy="3.1893987392440009">343.22466437244503</me:SumOfStatesPoint>
          <me:SumOfStatesPoint energy="3.1990465521399094">344.16147131448554</me:SumOfStatesPoint>
          <me:SumOfStatesPoint energy="3.2087235493120039">345.10000783053931</me:SumOfStatesPoint>
          <me:SumOfStatesPoint energy="3.2184298190416381">346.04027854629135</me:SumOfStatesPoint>
          <me:SumOfStatesPoint energy="3.2281654498772125">346.98228815312854</me:SumOfStatesPoint>
          <me:SumOfStatesPoint energy="3.2379305306349839">347.92604140915614</me:SumOfStatesPoint>
          <me:SumOfStatesPoint energy="3.2477251503998743">348.87154314022621</me:SumOfStatesPoint>
          <me:SumOfStatesPoint energy="3.2575493985262844">349.81879824097945</me:SumOfStatesPoint>
          <me:SumOfStatesPoint energy="3.2674033646389100">350.76781167589957</me:SumOfStatesPoint>
          <me:SumOfStatesPoint energy="3.2772871386335556">351.71858848038045</me:SumOfStatesPoint>
          <me:SumOfStatesPoint energy="3.2872008106779602">352.67113376180725</me:SumOfStatesPoint>
          <me:SumOfStatesPoint energy="3.2971444712126154">353.62545270065016</me:SumOfStatesPoint>
          <me:SumOfStatesPoint energy="3.3071182109515918">354.58155055157152</me:SumOfStatesPoint>
          <me:SumOfStatesPoint energy="3.3171221208833663">355.53943264454745</me:SumOfStatesPoint>
          <me:SumOfStatesPoint energy="3.3271562922716535">356.49910438600199</me:SumOfStatesPoint>
          <me:SumOfStatesPoint energy="3.3372208166562367">357.46057125995640</me:SumOfStatesPoint>
          <me:SumOfStatesPoint energy="3.3473157858538047">358.42383882919154</me:SumOfStatesPoint>
          <me:SumOfStatesPoint energy="3.3574412919587870">359.38891273642486</me:SumOfStatesPoint>
          <me:SumOfStatesPoint energy="3.3675974273441964">360.35579870550185</me:SumOfStatesPoint>
          <me:SumOfStatesPoint energy="3.3777842846624697">361.32450254260175</me:SumOfStatesPoint>
          <me:SumOfStatesPoint energy="3.3880019568463142">362.29503013745813</me:SumOfStatesPoint>
          <me:SumOfStatesPoint energy="3.3982505371095564">363.26738746459438</me:SumOfStatesPoint>
          <me:SumOfStatesPoint energy="3.4085301189479891">364.24158058457374</me:SumOfStatesPoint>
          <me:SumOfStatesPoint energy="3.4188407961402278">365.21761564526520</me:SumOfStatesPoint>
          <me:SumOfStatesPoint energy="3.4291826627485640">366.19549888312389</me:SumOfStatesPoint>
          <me:SumOfStatesPoint energy="3.4395558131198261">367.17523662448787</me:SumOfStatesPoint>
          <me:SumOfStatesPoint energy="3.4499603418862352">368.15683528688959</me:SumOfStatesPoint>
          <me:SumOfStatesPoint energy="3.4603963439662739">369.14030138038424</me:SumOfStatesPoint>
          <me:SumOfStatesPoint energy="3.4708639145655478">370.12564150889290</me:SumOfStatesPoint>
          <me:SumOfStatesPoint energy="3.4813631491776573">371.11286237156304</me:SumOfStatesPoint>
          <me:SumOfStatesPoint energy="3.4918941435850663">372.10197076414443</me:SumOfStatesPoint>
          <me:SumOfStatesPoint energy="3.5024569938599783">373.09297358038208</me:SumOfStatesPoint>
          <me:SumOfStatesPoint energy="3.5130517963652106">374.08587781342578</me:SumOfStatesPoint>
          <me:SumOfStatesPoint energy="3.5236786477550748">375.08069055725616</me:SumOfStatesPoint>
          <me:SumOfStatesPoint energy="3.5343376449762585">376.07741900812852</me:SumOfStatesPoint>
          <me:SumOfStatesPoint energy="3.5450288852687089">377.07607046603306</me:SumOfStatesPoint>
          <me:SumOfStatesPoint energy="3.5557524661665210">378.07665233617320</me:SumOfStatesPoint>
          <me:SumOfStatesPoint energy="3.5665084854988267">379.07917213046096</me:SumOfStatesPoint>
          <me:SumOfStatesPoint energy="3.5772970413906866">380.08363746903063</me:SumOfStatesPoint>
          <me:SumOfStatesPoint energy="3.5881182322639873">381.09005608177017</me:SumOfStatesPoint>
          <me:SumOfStatesPoint energy="3.5989721568383373">382.09843580987058</me:SumOfStatesPoint>
          <me:SumOfStatesPoint energy="3.6098589141319666">383.10878460739389</me:SumOfStatesPoint>
          <me:SumOfStatesPoint energy="3.6207786034626359">384.12111054286021</me:SumOfStatesPoint>
          <me:SumOfStatesPoint energy="3.6317313244485341">385.13542180085210</me:SumOfStatesPoint>
          <me:SumOfStatesPoint energy="3.6427171770091942">386.15172668363965</me:SumOfStatesPoint>
          <me:SumOfStatesPoint energy="3.6537362613664004">387.17003361282315</me:SumOfStatesPoint>
          <me:SumOfStatesPoint energy="3.6647886780451047">388.19035113099648</me:SumOfStatesPoint>
          <me:SumOfStatesPoint energy="3.6758745278743432">389.21268790342890</me:SumOfStatesPoint>
          <me:SumOfStatesPoint energy="3.6869939119881572">390.23705271976769</me:SumOfStatesPoint>
          <me:SumOfStatesPoint energy="3.6981469318265128">391.26345449575979</me:SumOfStatesPoint>
          <me:SumOfStatesPoint energy="3.7093336891362299">392.29190227499430</me:SumOfStatesPoint>
          <me:SumOfStatesPoint energy="3.7205542859719074">393.32240523066514</me:SumOfStatesPoint>
          <me:SumOfStatesPoint energy="3.7318088246968570">394.35497266735462</me:SumOfStatesPoint>
          <me:SumOfStatesPoint energy="3.7430974079840347">395.38961402283712</me:SumOfStatesPoint>
          <me:SumOfStatesPoint energy="3.7544201388169784">396.42633886990495</me:SumOfStatesPoint>
          <me:SumOfStatesPoint energy="3.7657771204907475">397.46515691821435</me:SumOfStatesPoint>
          <me:SumOfStatesPoint energy="3.7771684566128645">398.50607801615394</me:SumOfStatesPoint>
          <me:SumOfStatesPoint energy="3.7885942511042630">399.54911215273455</me:SumOfStatesPoint>
          <me:SumOfStatesPoint energy="3.8000546082002318">400.59426945950082</me:SumOfStatesPoint>
          <me:SumOfStatesPoint energy="3.8115496324513671">401.64156021246515</me:SumOfStatesPoint>
          <me:SumOfStatesPoint energy="3.8230794287245278">402.69099483406427</me:SumOfStatesPoint>
          <me:SumOfStatesPoint energy="3.8346441022037911">403.74258389513847</me:SumOfStatesPoint>
          <me:SumOfStatesPoint energy="3.8462437583914113">404.79633811693338</me:SumOfStatesPoint>
          <me:SumOfStatesPoint energy="3.8578785031087848">405.85226837312553</me:SumOfStatesPoint>
          <me:SumOfStatesPoint energy="3.8695484424974116">406.91038569187026</me:SumOfStatesPoint>
          <me:SumOfStatesPoint energy="3.8812536830198674">407.97070125787479</me:SumOfStatesPoint>
          <me:SumOfStatesPoint energy="3.8929943314607729">409.03322641449381</me:SumOfStatesPoint>
          <me:SumOfStatesPoint energy="3.9047704949277682">410.09797266584997</me:SumOfStatesPoint>
          <me:SumOfStatesPoint energy="3.9165822808524897">411.16495167897841</me:SumOfStatesPoint>
          <me:SumOfStatesPoint energy="3.9284297969915509">412.23417528599634</me:SumOfStatesPoint>
          <me:SumOfStatesPoint energy="3.9403131514275254">413.30565548629710</me:SumOfStatesPoint>
          <me:SumOfStatesPoint energy="3.9522324525699313">414.37940444876955</me:SumOfStatesPoint>
          <me:SumOfStatesPoint energy="3.9641878091562233">415.45543451404330</me:SumOfStatesPoint>
          <me:SumOfStatesPoint energy="3.9761793302527804">416.53375819675864</me:SumOfStatesPoint>
          <me:SumOfStatesPoint energy="3.9882071252559070">417.61438818786405</me:SumOfStatesPoint>
          <me:SumOfStatesPoint energy="4.0002713038928244">418.69733735696212</me:SumOfStatesPoint>
          <me:SumOfStatesPoint energy="4.0123719762226742">419.78262105327610</me:SumOfStatesPoint>
          <me:SumOfStatesPoint energy="4.0245092526375252">420.87026348613682</me:SumOfStatesPoint>
          <me:SumOfStatesPoint energy="4.0366832438633775">421.96029127722920</me:SumOfStatesPoint>
          <me:SumOfStatesPoint energy="4.0488940609611710">423.05273147518409</me:SumOfStatesPoint>
          <me:SumOfStatesPoint energy="4.0611418153278036">424.14761156104788</me:SumOfStatesPoint>
          <me:SumOfStatesPoint energy="4.0734266186971428">425.24495945381187</me:SumOfStatesPoint>
          <me:SumOfStatesPoint energy="4.0857485831410489">426.34480351600342</me:SumOfStatesPoint>
          <me:SumOfStatesPoint energy="4.0981078210703936">427.44717255933915</me:SumOfStatesPoint>
          <me:SumOfStatesPoint energy="4.1105044452360877">428.55209585044065</me:SumOfStatesPoint>
          <me:SumOfStatesPoint energy="4.1229385687301097">429.65960311661377</me:SumOfStatesPoint>
          <me:SumOfStatesPoint energy="4.1354103049865367">430.76972455169147</me:SumOfStatesPoint>
          <me:SumOfStatesPoint energy="4.1479197677825805">431.88249082194193</me:SumOfStatesPoint>
          <me:SumOfStatesPoint energy="4.1604670712396228">432.99793307204084</me:SumOfStatesPoint>
          <me:SumOfStatesPoint energy="4.1730523298242614">434.11608293111112</me:SumOfStatesPoint>
          <me:SumOfStatesPoint energy="4.1856756583493500">435.23697251882783</me:SumOfStatesPoint>
          <me:SumOfStatesPoint energy="4.1983371719750453">436.36063445159107</me:SumOfStatesPoint>
          <me:SumOfStatesPoint energy="4.2110369862098604">437.48710184876700</me:SumOfStatesPoint>
          <me:SumOfStatesPoint energy="4.2237752169117169">438.61640833899708</me:SumOfStatesPoint>
          <me:SumOfStatesPoint energy="4.2365519802890041">439.74858806657733</me:SumOfStatesPoint>
          <me:SumOfStatesPoint energy="4.2493673929016360">440.88367569790682</me:SumOfStatesPoint>
          <me:SumOfStatesPoint energy="4.2622215716621152">442.02170642800763</me:SumOfStatesPoint>
          <me:SumOfStatesPoint energy="4.2751146338366013">443.16271598711614</me:SumOfStatesPoint>
          <me:SumOfStatesPoint energy="4.2880466970459796">444.30674064734654</me:SumOfStatesPoint>
          <me:SumOfStatesPoint energy="4.3010178792669347">445.45381722942756</me:SumOfStatesPoint>
          <me:SumOfStatesPoint energy="4.3140282988330254">446.60398310951228</me:SumOfStatesPoint>
          <me:SumOfStatesPoint energy="4.3270780744357644">447.75727622606325</me:SumOfStatesPoint>
          <me:SumOfStatesPoint energy="4.3401673251257051">448.91373508681272</me:SumOfStatesPoint>
          <me:SumOfStatesPoint energy="4.3532961703135200">450.07339877579790</me:SumOfStatesPoint>
          <me:SumOfStatesPoint energy="4.3664647297710983">451.23630696047462</me:SumOfStatesPoint>
          <me:SumOfStatesPoint energy="4.3796731236326316">452.40249989890691</me:SumOfStatesPoint>
          <me:SumOfStatesPoint energy="4.3929214723957157">453.57201844703644</me:SumOfStatesPoint>
          <me:SumOfStatesPoint energy="4.4062098969224461">454.74490406602996</me:SumOfStatesPoint>
          <me:SumOfStatesPoint energy="4.4195385184405200">455.92119882970695</me:SumOfStatesPoint>
          <me:SumOfStatesPoint energy="4.4329074585443475">457.10094543204900</me:SumOfStatesPoint>
          <me:SumOfStatesPoint energy="4.4463168391961529">458.28418719478884</me:SumOfStatesPoint>
          <me:SumOfStatesPoint energy="4.4597667827270957">459.47096807508399</me:SumOfStatesPoint>
          <me:SumOfStatesPoint energy="4.4732574118383797">460.66133267327194</me:SumOfStatesPoint>
          <me:SumOfStatesPoint energy="4.4867888496023776">461.85532624071038</me:SumOfStatesPoint>
          <me:SumOfStatesPoint energy="4.5003612194637492">463.05299468770181</me:SumOfStatesPoint>
          <me:SumOfStatesPoint energy="4.5139746452405713">464.25438459150439</me:SumOfStatesPoint>
          <me:SumOfStatesPoint energy="4.5276292511254654">465.45954320442934</me:SumOfStatesPoint>
          <me:SumOfStatesPoint energy="4.5413251616867312">466.66851846202570</me:SumOfStatesPoint>
          <me:SumOfStatesPoint energy="4.5550625018694832">467.88135899135358</me:SumOfStatesPoint>
          <me:SumOfStatesPoint energy="4.5688413969967892">469.09811411934697</me:SumOfStatesPoint>
          <me:SumOfStatesPoint energy="4.5826619727708149">470.31883388126658</me:SumOfStatesPoint>
          <me:SumOfStatesPoint energy="4.5965243552739716">471.54356902924383</me:SumOfStatesPoint>
          <me:SumOfStatesPoint energy="4.6104286709700641">472.77237104091688</me:SumOfStatesPoint>
          <me:SumOfStatesPoint energy="4.6243750467054463">474.00529212815997</me:SumOfStatesPoint>
          <me:SumOfStatesPoint energy="4.6383636097101766">475.24238524590601</me:SumOfStatesPoint>
          <me:SumOfStatesPoint energy="4.6523944875991798">476.48370410106480</me:SumOfStatesPoint>
          <me:SumOfStatesPoint energy="4.6664678083734126">477.72930316153668</me:SumOfStatesPoint>
          <me:SumOfStatesPoint energy="4.6805837004210264">478.97923766532278</me:SumOfStatesPoint>
          <me:SumOfStatesPoint energy="4.6947422925185469">480.23356362973396</me:SumOfStatesPoint>
          <me:SumOfStatesPoint energy="4.7089437138320394">481.49233786069715</me:SumOfStatesPoint>
          <me:SumOfStatesPoint energy="4.7231880939182949">482.75561796216266</me:SumOfStatesPoint>
          <me:SumOfStatesPoint energy="4.7374755627260079">484.02346234561162</me:SumOfStatesPoint>
          <me:SumOfStatesPoint energy="4.7518062505969612">485.29593023966493</me:SumOfStatesPoint>
          <me:SumOfStatesPoint energy="4.7661802882672193">486.57308169979621</me:SumOfStatesPoint>
          <me:SumOfStatesPoint energy="4.7805978068683173">487.85497761814713</me:SumOfStatesPoint>
          <me:SumOfStatesPoint energy="4.7950589379284585">489.14167973344865</me:SumOfStatesPoint>
          <me:SumOfStatesPoint energy="4.8095638133737131">490.43325064104738</me:SumOfStatesPoint>
          <me:SumOfStatesPoint energy="4.8241125655292230">491.72975380303961</me:SumOfStatesPoint>
          <me:SumOfStatesPoint energy="4.8387053271204126">493.03125355851358</me:SumOfStatesPoint>
          <me:SumOfStatesPoint energy="4.8533422312741896">494.33781513389943</me:SumOfStatesPoint>
          <me:SumOfStatesPoint energy="4.8680234115201699">495.64950465343139</me:SumOfStatesPoint>
          <me:SumOfStatesPoint energy="4.8827490017918906">496.96638914971999</me:SumOfStatesPoint>
          <me:SumOfStatesPoint energy="4.8975191364280315">498.28853657443699</me:SumOfStatesPoint>
          <me:SumOfStatesPoint energy="4.9123339501736432">499.61601580911429</me:SumOfStatesPoint>
          <me:SumOfStatesPoint energy="4.9271935781813747">500.94889667605719</me:SumOfStatesPoint>
          <me:SumOfStatesPoint energy="4.9420981560127064">502.28724994937357</me:SumOfStatesPoint>
          <me:SumOfStatesPoint energy="4.9570478196391887">503.63114736612056</me:SumOfStatesPoint>
          <me:SumOfStatesPoint energy="4.9720427054436795">504.98066163756857</me:SumOfStatesPoint>
          <me:SumOfStatesPoint energy="4.9870829502215894">506.33586646058535</me:SumOfStatesPoint>
          <me:SumOfStatesPoint energy="5.0021686911821304">507.69683653681511</me:SumOfStatesPoint>
          <me:SumOfStatesPoint energy="5.0173000659495690">509.06365144169342</me:SumOfStatesPoint>
          <me:SumOfStatesPoint energy="5.0324772125644772">510.43640200833852</me:SumOfStatesPoint>
          <me:SumOfStatesPoint energy="5.0477002694849959">511.81518200967417</me:SumOfStatesPoint>
          <me:SumOfStatesPoint energy="5.0629693755880982">513.20008655245658</me:SumOfStatesPoint>
          <me:SumOfStatesPoint energy="5.0782846701708531">514.59121209304976</me:SumOfStatesPoint>
          <me:SumOfStatesPoint energy="5.0936462929516972">515.98865645336878</me:SumOfStatesPoint>
          <me:SumOfStatesPoint energy="5.1090543840717135">517.39251883699251</me:SumOfStatesPoint>
          <me:SumOfStatesPoint energy="5.1245090840959033">518.80289984544766</me:SumOfStatesPoint>
          <me:SumOfStatesPoint energy="5.1400105340144728">520.21990149466535</me:SumOfStatesPoint>
          <me:SumOfStatesPoint energy="5.1555588752441190">521.64362723161264</me:SumOfStatesPoint>
          <me:SumOfStatesPoint energy="5.1711542496293186">523.07418195110051</me:SumOfStatesPoint>
          <me:SumOfStatesPoint energy="5.1867967994436235">524.51167201276962</me:SumOfStatesPoint>
          <me:SumOfStatesPoint energy="5.2024866673909571">525.95620525825632</me:SumOfStatesPoint>
          <me:SumOfStatesPoint energy="5.2182239966069153">527.40789102853978</me:SumOfStatesPoint>
          <me:SumOfStatesPoint energy="5.2340089306600763">528.86684018147366</me:SumOfStatesPoint>
          <me:SumOfStatesPoint energy="5.2498416135533077">530.33316510950249</me:SumOfStatesPoint>
          <me:SumOfStatesPoint energy="5.2657221897250794">531.80697975756505</me:SumOfStatesPoint>
          <me:SumOfStatesPoint energy="5.2816508040507824">533.28839964118743</me:SumOfStatesPoint>
          <me:SumOfStatesPoint energy="5.2976276018440505">534.77754186476648</me:SumOfStatesPoint>
          <me:SumOfStatesPoint energy="5.3136527288580853">536.27452514004676</me:SumOfStatesPoint>
          <me:SumOfStatesPoint energy="5.3297263312869889">537.77946980479203</me:SumOfStatesPoint>
          <me:SumOfStatesPoint energy="5.3458485557670938">539.29249784165279</me:SumOfStatesPoint>
          <me:SumOfStatesPoint energy="5.3620195493782994">540.81373289723342</me:SumOfStatesPoint>
          <me:SumOfStatesPoint energy="5.3782394596454202">542.34330030136016</me:SumOfStatesPoint>
          <me:SumOfStatesPoint energy="5.3945084345395244">543.88132708655053</me:SumOfStatesPoint>
          <me:SumOfStatesPoint energy="5.4108266224792914">545.42794200768890</me:SumOfStatesPoint>
          <me:SumOfStatesPoint energy="5.4271941723323565">546.98327556190736</me:SumOfStatesPoint>
          <me:SumOfStatesPoint energy="5.4436112334166777">548.54746000867704</me:SumOfStatesPoint>
          <me:SumOfStatesPoint energy="5.4600779555018937">550.12062939010843</me:SumOfStatesPoint>
          <me:SumOfStatesPoint energy="5.4765944888106901">551.70291955146638</me:SumOfStatesPoint>
          <me:SumOfStatesPoint energy="5.4931609840201707">553.29446816189864</me:SumOfStatesPoint>
          <me:SumOfStatesPoint energy="5.5097775922632319">554.89541473538293</me:SumOfStatesPoint>
          <me:SumOfStatesPoint energy="5.5264444651299414">556.50590065189249</me:SumOfStatesPoint>
          <me:SumOfStatesPoint energy="5.5431617546689225">558.12606917878384</me:SumOfStatesPoint>
          <me:SumOfStatesPoint energy="5.5599296133887366">559.75606549240706</me:SumOfStatesPoint>
          <me:SumOfStatesPoint energy="5.5767481942592827">561.39603669994426</me:SumOfStatesPoint>
          <me:SumOfStatesPoint energy="5.5936176507131856">563.04613186147355</me:SumOfStatesPoint>
          <me:SumOfStatesPoint energy="5.6105381366471967">564.70650201226545</me:SumOfStatesPoint>
          <me:SumOfStatesPoint energy="5.6275098064236015">566.37730018531147</me:SumOfStatesPoint>
          <me:SumOfStatesPoint energy="5.6445328148716243">568.05868143408748</me:SumOfStatesPoint>
          <me:SumOfStatesPoint energy="5.6616073172888433">569.75080285555487</me:SumOfStatesPoint>
          <me:SumOfStatesPoint energy="5.6787334694426050">571.45382361340080</me:SumOfStatesPoint>
          <me:SumOfStatesPoint energy="5.6959114275714473">573.16790496152169</me:SumOfStatesPoint>
          <me:SumOfStatesPoint energy="5.7131413483865225">574.89321026774996</me:SumOfStatesPoint>
          <me:SumOfStatesPoint energy="5.7304233890730307">576.62990503782873</me:SumOfStatesPoint>
          <me:SumOfStatesPoint energy="5.7477577072916484">578.37815693963512</me:SumOfStatesPoint>
          <me:SumOfStatesPoint energy="5.7651444611799718">580.13813582765556</me:SumOfStatesPoint>
          <me:SumOfStatesPoint energy="5.7825838093539570">581.91001376771624</me:SumOfStatesPoint>
          <me:SumOfStatesPoint energy="5.8000759109093689">583.69396506196915</me:SumOfStatesPoint>
          <me:SumOfStatesPoint energy="5.8176209254232276">585.49016627413789</me:SumOfStatesPoint>
          <me:SumOfStatesPoint energy="5.8352190129552710">587.29879625502645</me:SumOfStatesPoint>
          <me:SumOfStatesPoint energy="5.8528703340494088">589.12003616829043</me:SumOfStatesPoint>
          <me:SumOfStatesPoint energy="5.8705750497351952">590.95406951647817</me:SumOfStatesPoint>
          <me:SumOfStatesPoint energy="5.8883333215292888">592.80108216733890</me:SumOfStatesPoint>
          <me:SumOfStatesPoint energy="5.9061453114369300">594.66126238040476</me:SumOfStatesPoint>
          <me:SumOfStatesPoint energy="5.9240111819534196">596.53480083384795</me:SumOfStatesPoint>
          <me:SumOfStatesPoint energy="5.9419310960656020">598.42189065161551</me:SumOfStatesPoint>
          <me:SumOfStatesPoint energy="5.9599052172533495">600.32272743084468</me:SumOfStatesPoint>
          <me:SumOfStatesPoint energy="5.9779337094910554">602.23750926956086</me:SumOfStatesPoint>
          <me:SumOfStatesPoint energy="5.9960167372491284">604.16643679466370</me:SumOfStatesPoint>
          <me:SumOfStatesPoint energy="6.0141544654954959">606.10971510557999</me:SumOfStatesPoint>
          <me:SumOfStatesPoint energy="6.0323470596971065">608.06756708607691</me:SumOfStatesPoint>
          <me:SumOfStatesPoint energy="6.0505946858214381">610.04022576226600</me:SumOfStatesPoint>
          <me:SumOfStatesPoint energy="6.0688975103380178">612.02792729368036</me:SumOfStatesPoint>
          <me:SumOfStatesPoint energy="6.0872557002199343">614.03091096568528</me:SumOfStatesPoint>
          <me:SumOfStatesPoint energy="6.1056694229453639">616.04941922494049</me:SumOfStatesPoint>
          <me:SumOfStatesPoint energy="6.1241388464990969">618.08369771523110</me:SumOfStatesPoint>
          <me:SumOfStatesPoint energy="6.1426641393740775">620.13399531367122</me:SumOfStatesPoint>
          <me:SumOfStatesPoint energy="6.1612454705729274">622.20056416728175</me:SumOfStatesPoint>
          <me:SumOfStatesPoint energy="6.1798830096094983">624.28365972994993</me:SumOfStatesPoint>
          <me:SumOfStatesPoint energy="6.1985769265104151">626.38354079977114</me:SumOfStatesPoint>
          <me:SumOfStatesPoint energy="6.2173273918166254">628.50046955677772</me:SumOfStatesPoint>
          <me:SumOfStatesPoint energy="6.2361345765849592">630.63471160105939</me:SumOfStatesPoint>
          <me:SumOfStatesPoint energy="6.2549986523896859">632.78653599127790</me:SumOfStatesPoint>
          <me:SumOfStatesPoint energy="6.2739197913240794">634.95621528358026</me:SumOfStatesPoint>
          <me:SumOfStatesPoint energy="6.2928981660019909">637.14402557091591</me:SumOfStatesPoint>
          <me:SumOfStatesPoint energy="6.3119339495594220">639.35024652275854</me:SumOfStatesPoint>
          <me:SumOfStatesPoint energy="6.3310273156561037">641.57516142524014</me:SumOfStatesPoint>
          <me:SumOfStatesPoint energy="6.3501784384770819">643.81905722169915</me:SumOfStatesPoint>
          <me:SumOfStatesPoint energy="6.3693874927343055">646.08222455364694</me:SumOfStatesPoint>
          <me:SumOfStatesPoint energy="6.3886546536682207">648.36495780215773</me:SumOfStatesPoint>
          <me:SumOfStatesPoint energy="6.4079800970493688">650.66755512968530</me:SumOfStatesPoint>
          <me:SumOfStatesPoint energy="6.4273639991799909">652.99031852231133</me:SumOfStatesPoint>
          <me:SumOfStatesPoint energy="6.4468065368956360">655.33355383242838</me:SumOfStatesPoint>
          <me:SumOfStatesPoint energy="6.4663078875667752">657.69757082186334</me:SumOfStatesPoint>
          <me:SumOfStatesPoint energy="6.4858682291004177">660.08268320544516</me:SumOfStatesPoint>
          <me:SumOfStatesPoint energy="6.5054877399417341">662.48920869501956</me:SumOfStatesPoint>
          <me:SumOfStatesPoint energy="6.5251665990756846">664.91746904391857</me:SumOfStatesPoint>
          <me:SumOfStatesPoint energy="6.5449049860286550">667.36779009188649</me:SumOfStatesPoint>
          <me:SumOfStatesPoint energy="6.5647030808700890">669.84050181046689</me:SumOfStatesPoint>
          <me:SumOfStatesPoint energy="6.5845610642141352">672.33593834885733</me:SumOfStatesPoint>
          <me:SumOfStatesPoint energy="6.6044791172212918">674.85443808023388</me:SumOfStatesPoint>
          <me:SumOfStatesPoint energy="6.6244574216000629">677.39634364855203</me:SumOfStatesPoint>
          <me:SumOfStatesPoint energy="6.6444961596086127">679.96200201582701</me:SumOfStatesPoint>
          <me:SumOfStatesPoint energy="6.6645955140564297">682.55176450989961</me:SumOfStatesPoint>
          <me:SumOfStatesPoint energy="6.6847556683059945">685.16598687269141</me:SumOfStatesPoint>
          <me:SumOfStatesPoint energy="6.7049768062744528">687.80502930895432</me:SumOfStatesPoint>
          <me:SumOfStatesPoint energy="6.7252591124352916">690.46925653551966</me:SumOfStatesPoint>
          <me:SumOfStatesPoint energy="6.7456027718200238">693.15903783105159</me:SumOfStatesPoint>
          <me:SumOfStatesPoint energy="6.7660079700198779">695.87474708630941</me:SumOfStatesPoint>
          <me:SumOfStatesPoint energy="6.7864748931874876">698.61676285492399</me:SumOfStatesPoint>
          <me:SumOfStatesPoint energy="6.8070037280385893">701.38546840469314</me:SumOfStatesPoint>
          <me:SumOfStatesPoint energy="6.8275946618537304">704.18125176940191</me:SumOfStatesPoint>
          <me:SumOfStatesPoint energy="6.8482478824799733">707.00450580117183</me:SumOfStatesPoint>
          <me:SumOfStatesPoint energy="6.8689635783326120">709.85562822334441</me:SumOfStatesPoint>
          <me:SumOfStatesPoint energy="6.8897419383968890">712.73502168390519</me:SumOfStatesPoint>
          <me:SumOfStatesPoint energy="6.9105831522297194">715.64309380945167</me:SumOfStatesPoint>
          <me:SumOfStatesPoint energy="6.9314874099614237">718.58025725971345</me:SumOfStatesPoint>
          <me:SumOfStatesPoint energy="6.9524549022974576">721.54692978262608</me:SumOfStatesPoint>
          <me:SumOfStatesPoint energy="6.9734858205201524">724.54353426996727</me:SumOfStatesPoint>
          <me:SumOfStatesPoint energy="6.9945803564904638">727.57049881355988</me:SumOfStatesPoint>
          <me:SumOfStatesPoint energy="7.0157387026497187">730.62825897824484</me:SumOfStatesPoint>
          <me:SumOfStatesPoint energy="7.0369610520213719">733.71727548173749</me:SumOfStatesPoint>
          <me:SumOfStatesPoint energy="7.0582475982127679">736.83802523744771</me:SumOfStatesPoint>
          <me:SumOfStatesPoint energy="7.0795985354169044">739.99099127705699</me:SumOfStatesPoint>
          <me:SumOfStatesPoint energy="7.1010140584142061">743.17666272667975</me:SumOfStatesPoint>
          <me:SumOfStatesPoint energy="7.1224943625743045">746.39553487420017</me:SumOfStatesPoint>
          <me:SumOfStatesPoint energy="7.1440396438578126">749.64810923729760</me:SumOfStatesPoint>
          <me:SumOfStatesPoint energy="7.1656500988181193">752.93489363217031</me:SumOfStatesPoint>
          <me:SumOfStatesPoint energy="7.1873259246031802">756.25640224295989</me:SumOfStatesPoint>
          <me:SumOfStatesPoint energy="7.2090673189573149">759.61315569188798</me:SumOfStatesPoint>
          <me:SumOfStatesPoint energy="7.2308744802230125">763.00568111010841</me:SumOfStatesPoint>
          <me:SumOfStatesPoint energy="7.2527476073427426">766.43451220928432</me:SumOfStatesPoint>
          <me:SumOfStatesPoint energy="7.2746868998607663">769.90018935389537</me:SumOfStatesPoint>
          <me:SumOfStatesPoint energy="7.2966925579249597">773.40325963428438</me:SumOfStatesPoint>
          <me:SumOfStatesPoint energy="7.3187647822886381">776.94427694044828</me:SumOfStatesPoint>
          <me:SumOfStatesPoint energy="7.3409037743123893">780.52380203658288</me:SumOfStatesPoint>
          <me:SumOfStatesPoint energy="7.3631097359659083">784.14240263638658</me:SumOfStatesPoint>
          <me:SumOfStatesPoint energy="7.3853828698298409">787.80065347913239</me:SumOfStatesPoint>
          <me:SumOfStatesPoint energy="7.4077233790976331">791.49913640651528</me:SumOfStatesPoint>
          <me:SumOfStatesPoint energy="7.4301314675773806">795.23844044028056</me:SumOfStatesPoint>
          <me:SumOfStatesPoint energy="7.4526073396936967">799.01916186064511</me:SumOfStatesPoint>
          <me:SumOfStatesPoint energy="7.4751512004895657">802.84190428551346</me:SumOfStatesPoint>
          <me:SumOfStatesPoint energy="7.4977632556282234">806.70727875050238</me:SumOfStatesPoint>
          <me:SumOfStatesPoint energy="7.5204437113950249">810.61590378977655</me:SumOfStatesPoint>
          <me:SumOfStatesPoint energy="7.5431927746993361">814.56840551770870</me:SumOfStatesPoint>
          <me:SumOfStatesPoint energy="7.5660106530764111">818.56541771136631</me:SumOfStatesPoint>
          <me:SumOfStatesPoint energy="7.5888975546892947">822.60758189383841</me:SumOfStatesPoint>
          <me:SumOfStatesPoint energy="7.6118536883307133">826.69554741840568</me:SumOfStatesPoint>
          <me:SumOfStatesPoint energy="7.6348792634249874">830.82997155356793</me:SumOfStatesPoint>
          <me:SumOfStatesPoint energy="7.6579744900299351">835.01151956893034</me:SumOfStatesPoint>
          <me:SumOfStatesPoint energy="7.6811395788387937">839.24086482196310</me:SumOfStatesPoint>
          <me:SumOfStatesPoint energy="7.7043747411821384">843.51868884563896</me:SumOfStatesPoint>
          <me:SumOfStatesPoint energy="7.7276801890298117">847.84568143695935</me:SumOfStatesPoint>
          <me:SumOfStatesPoint energy="7.7510561349928588">852.22254074637658</me:SumOfStatesPoint>
          <me:SumOfStatesPoint energy="7.7745027923254630">856.64997336812075</me:SumOfStatesPoint>
          <me:SumOfStatesPoint energy="7.7980203749268950">861.12869443144189</me:SumOfStatesPoint>
          <me:SumOfStatesPoint energy="7.8216090973434600">865.65942769277319</me:SumOfStatesPoint>
          <me:SumOfStatesPoint energy="7.8452691747704648">870.24290562882948</me:SumOfStatesPoint>
          <me:SumOfStatesPoint energy="7.8690008230541677">874.87986953064114</me:SumOfStatesPoint>
          <me:SumOfStatesPoint energy="7.8928042586937552">879.57106959854343</me:SumOfStatesPoint>
          <me:SumOfStatesPoint energy="7.9166796988433159">884.31726503812206</me:SumOfStatesPoint>
          <me:SumOfStatesPoint energy="7.9406273613138234">889.11922415712877</me:SumOfStatesPoint>
          <me:SumOfStatesPoint energy="7.9646474645751191">893.97772446337399</me:SumOfStatesPoint>
          <me:SumOfStatesPoint energy="7.9887402277579085">898.89355276360754</me:SumOfStatesPoint>
          <me:SumOfStatesPoint energy="8.0129058706557590">903.86750635702003</me:SumOfStatesPoint>
          <me:SumOfStatesPoint energy="8.0371446137271061">908.90041374116106</me:SumOfStatesPoint>
          <me:SumOfStatesPoint energy="8.0614566780972616">913.99313337434887</me:SumOfStatesPoint>
          <me:SumOfStatesPoint energy="8.0858422855604388">919.14653494133677</me:SumOfStatesPoint>
          <me:SumOfStatesPoint energy="8.1103016585817631">924.36149874105092</me:SumOfStatesPoint>
          <me:SumOfStatesPoint energy="8.1348350202993132">929.63891580175425</me:SumOfStatesPoint>
          <me:SumOfStatesPoint energy="8.1594425945261513">934.97968799737396</me:SumOfStatesPoint>
          <me:SumOfStatesPoint energy="8.1841246057523644">940.38472816500871</me:SumOfStatesPoint>
          <me:SumOfStatesPoint energy="8.2088812791471160">945.85496022362668</me:SumOfStatesPoint>
          <me:SumOfStatesPoint energy="8.2337128405606972">951.39131929396376</me:SumOfStatesPoint>
          <me:SumOfStatesPoint energy="8.2586195165265881">956.99475181963703</me:SumOfStatesPoint>
          <me:SumOfStatesPoint energy="8.2836015342635196">962.66621568948040</me:SumOfStatesPoint>
          <me:SumOfStatesPoint energy="8.3086591216775592">968.40668036112265</me:SumOfStatesPoint>
          <me:SumOfStatesPoint energy="8.3337925073641763">974.21712698580870</me:SumOfStatesPoint>
          <me:SumOfStatesPoint energy="8.3590019206103321">980.09854853448496</me:SumOfStatesPoint>
          <me:SumOfStatesPoint energy="8.3842875913965784">986.05194992516033</me:SumOfStatesPoint>
          <me:SumOfStatesPoint energy="8.4096497503991401">992.07834815154695</me:SumOfStatesPoint>
          <me:SumOfStatesPoint energy="8.4350886289920393">998.17877241300823</me:SumOfStatesPoint>
          <me:SumOfStatesPoint energy="8.4606044592491898">1004.3542642458087</me:SumOfStatesPoint>
          <me:SumOfStatesPoint energy="8.4861974739465218">1010.6058776556941</me:SumOfStatesPoint>
          <me:SumOfStatesPoint energy="8.5118679065641043">1016.9346792518051</me:SumOfStatesPoint>
          <me:SumOfStatesPoint energy="8.5376159912882752">1023.3417483819416</me:SumOfStatesPoint>
          <me:SumOfStatesPoint energy="8.5634419630137764">1029.8281772691896</me:SumOfStatesPoint>
          <me:SumOfStatesPoint energy="8.5893460573458995">1036.3950711499238</me:SumOfStatesPoint>
          <me:SumOfStatesPoint energy="8.6153285106026267">1043.0435484131976</me:SumOfStatesPoint>
          <me:SumOfStatesPoint energy="8.6413895598168065">1049.7747407415436</me:SumOfStatesPoint>
          <me:SumOfStatesPoint energy="8.6675294427382905">1056.5897932531761</me:SumOfStatesPoint>
          <me:SumOfStatesPoint energy="8.6937483978361207">1063.4898646456390</me:SumOfStatesPoint>
          <me:SumOfStatesPoint energy="8.7200466643006997">1070.4761273408878</me:SumOfStatesPoint>
          <me:SumOfStatesPoint energy="8.7464244820459669">1077.5497676318314</me:SumOfStatesPoint>
          <me:SumOfStatesPoint energy="8.7728820917115975">1084.7119858303499</me:SumOfStatesPoint>
          <me:SumOfStatesPoint energy="8.7994197346651912">1091.9639964167932</me:SumOfStatesPoint>
          <me:SumOfStatesPoint energy="8.8260376530044748">1099.3070281909838</me:SumOfStatesPoint>
          <me:SumOfStatesPoint energy="8.8527360895595137">1106.7423244247343</me:SumOfStatesPoint>
          <me:SumOfStatesPoint energy="8.8795152878949253">1114.2711430158940</me:SumOfStatesPoint>
          <me:SumOfStatesPoint energy="8.9063754923120992">1121.8947566439392</me:SumOfStatesPoint>
          <me:SumOfStatesPoint energy="8.9333169478514272">1129.6144529271251</me:SumOfStatesPoint>
          <me:SumOfStatesPoint energy="8.9603399002945405">1137.4315345812133</me:SumOfStatesPoint>
          <me:SumOfStatesPoint energy="8.9874445961665526">1145.3473195797858</me:SumOfStatesPoint>
          <me:SumOfStatesPoint energy="9.0146312827382982">1153.3631427561293</me:SumOfStatesPoint>
          <me:SumOfStatesPoint energy="9.0419002080286113">1161.4803825853644</me:SumOfStatesPoint>
          <me:SumOfStatesPoint energy="9.0692516208065612">1169.7004593415459</me:SumOfStatesPoint>
          <me:SumOfStatesPoint energy="9.0966857705937390">1178.0248111476808</me:SumOfStatesPoint>
          <me:SumOfStatesPoint energy="9.1242029076665290">1186.4548932472408</me:SumOfStatesPoint>
          <me:SumOfStatesPoint energy="9.1518032830583920">1194.9921781874057</me:SumOfStatesPoint>
          <me:SumOfStatesPoint energy="9.1794871485621563">1203.6381560041516</me:SumOfStatesPoint>
          <me:SumOfStatesPoint energy="9.2072547567323149">1212.3943344092004</me:SumOfStatesPoint>
          <me:SumOfStatesPoint energy="9.2351063608873254">1221.2622389788455</me:SumOfStatesPoint>
          <me:SumOfStatesPoint energy="9.2630422151119287">1230.2434133446791</me:SumOfStatesPoint>
          <me:SumOfStatesPoint energy="9.2910625742594615">1239.3394193862302</me:SumOfStatesPoint>
          <me:SumOfStatesPoint energy="9.3191676939541779">1248.5518374255398</me:SumOfStatesPoint>
          <me:SumOfStatesPoint energy="9.3473578305935927">1257.8822664236898</me:SumOfStatesPoint>
          <me:SumOfStatesPoint energy="9.3756332413508083">1267.3323241792987</me:SumOfStatesPoint>
          <me:SumOfStatesPoint energy="9.4039941841768702">1276.9036475290147</me:SumOfStatesPoint>
          <me:SumOfStatesPoint energy="9.4324409178031132">1286.5978925500135</me:SumOfStatesPoint>
          <me:SumOfStatesPoint energy="9.4609737017435247">1296.4167347645280</me:SumOfStatesPoint>
          <me:SumOfStatesPoint energy="9.4895927962971154">1306.3618693464280</me:SumOfStatesPoint>
          <me:SumOfStatesPoint energy="9.5182984625502893">1316.4350113298669</me:SumOfStatesPoint>
          <me:SumOfStatesPoint energy="9.5470909623792277">1326.6378958200185</me:SumOfStatesPoint>
          <me:SumOfStatesPoint energy="9.5759705584522745">1336.9722782059207</me:SumOfStatesPoint>
          <me:SumOfStatesPoint energy="9.6049375142323399">1347.4399343754551</me:SumOfStatesPoint>
          <me:SumOfStatesPoint energy="9.6339920939792947">1358.0426609324668</me:SumOfStatesPoint>
          <me:SumOfStatesPoint energy="9.6631345627523917">1368.7822754160663</me:SumOfStatesPoint>
          <me:SumOfStatesPoint energy="9.6923651864126743">1379.6606165221137</me:SumOfStatesPoint>
          <me:SumOfStatesPoint energy="9.7216842316254066">1390.6795443269209</me:SumOfStatesPoint>
          <me:SumOfStatesPoint energy="9.7510919658625053">1401.8409405131877</me:SumOfStatesPoint>
          <me:SumOfStatesPoint energy="9.7805886574049801">1413.1467085981931</me:SumOfStatesPoint>
          <me:SumOfStatesPoint energy="9.8101745753453802">1424.5987741642643</me:SumOfStatesPoint>
          <me:SumOfStatesPoint energy="9.8398499895902489">1436.1990850915454</me:SumOfStatesPoint>
          <me:SumOfStatesPoint energy="9.8696151708625894">1447.9496117930903</me:SumOfStatesPoint>
          <me:SumOfStatesPoint energy="9.8994703907043302">1459.8523474522949</me:SumOfStatesPoint>
          <me:SumOfStatesPoint energy="9.9294159214788031">1471.9093082627010</me:SumOfStatesPoint>
          <me:SumOfStatesPoint energy="9.9594520363732322">1484.1225336701889</me:SumOfStatesPoint>
          <me:SumOfStatesPoint energy="9.9895790094012202">1496.4940866175798</me:SumOfStatesPoint>
          <me:SumOfStatesPoint energy="10.019797115405250">1509.0260570725181</me:SumOfStatesPoint>
          <me:SumOfStatesPoint energy="10.050106630059195">1521.7205990670473</me:SumOfStatesPoint>
          <me:SumOfStatesPoint energy="10.080507829870832">1534.5799184314051</me:SumOfStatesPoint>
          <me:SumOfStatesPoint energy="10.111000992184362">1547.6062472678502</me:SumOfStatesPoint>
          <me:SumOfStatesPoint energy="10.141586395182943">1560.8018437454816</me:SumOfStatesPoint>
          <me:SumOfStatesPoint energy="10.172264317891223">1574.1689923763120</me:SumOfStatesPoint>
          <me:SumOfStatesPoint energy="10.203035040177895">1587.7100042941088</me:SumOfStatesPoint>
          <me:SumOfStatesPoint energy="10.233898842758242">1601.4272175360170</me:SumOfStatesPoint>
          <me:SumOfStatesPoint energy="10.264856007196698">1615.3229973269943</me:SumOfStatesPoint>
          <me:SumOfStatesPoint energy="10.295906815909424">1629.3997363670937</me:SumOfStatesPoint>
          <me:SumOfStatesPoint energy="10.327051552166877">1643.6598551216080</me:SumOfStatesPoint>
          <me:SumOfStatesPoint energy="10.358290500096391">1658.1058021141102</me:SumOfStatesPoint>
          <me:SumOfStatesPoint energy="10.389623944684786">1672.7400542224264</me:SumOfStatesPoint>
          <me:SumOfStatesPoint energy="10.421052171780946">1687.5651169775472</me:SumOfStatesPoint>
          <me:SumOfStatesPoint energy="10.452575468098443">1702.5835248655314</me:SumOfStatesPoint>
          <me:SumOfStatesPoint energy="10.484194121218147">1717.7978416324152</me:SumOfStatesPoint>
          <me:SumOfStatesPoint energy="10.515908419590847">1733.2106605921545</me:SumOfStatesPoint>
          <me:SumOfStatesPoint energy="10.547718652539885">1748.8246049376423</me:SumOfStatesPoint>
          <me:SumOfStatesPoint energy="10.579625110263796">1764.6423280548208</me:SumOfStatesPoint>
          <me:SumOfStatesPoint energy="10.611628083838959">1780.6665138399194</me:SumOfStatesPoint>
          <me:SumOfStatesPoint energy="10.643727865222241">1796.8998770198486</me:SumOfStatesPoint>
          <me:SumOfStatesPoint energy="10.675924747253669">1813.3451634757835</me:SumOfStatesPoint>
          <me:SumOfStatesPoint energy="10.708219023659103">1830.0051505699673</me:SumOfStatesPoint>
          <me:SumOfStatesPoint energy="10.740610989052918">1846.8826474757650</me:SumOfStatesPoint>
          <me:SumOfStatesPoint energy="10.773100938940678">1863.9804955109842</me:SumOfStatesPoint>
          <me:SumOfStatesPoint energy="10.805689169721839">1881.3015684745255</me:SumOfStatesPoint>
          <me:SumOfStatesPoint energy="10.838375978692465">1898.8487729863714</me:SumOfStatesPoint>
          <me:SumOfStatesPoint energy="10.871161664047918">1916.6250488309429</me:SumOfStatesPoint>
          <me:SumOfStatesPoint energy="10.904046524885597">1934.6333693038778</me:SumOfStatesPoint>
          <me:SumOfStatesPoint energy="10.937030861207656">1952.8767415622374</me:SumOfStatesPoint>
          <me:SumOfStatesPoint energy="10.970114973923748">1971.3582069782010</me:SumOfStatesPoint>
          <me:SumOfStatesPoint energy="11.003299164853761">1990.0808415103645</me:SumOfStatesPoint>
          <me:SumOfStatesPoint energy="11.036583736730584">2009.0477752315351</me:SumOfStatesPoint>
          <me:SumOfStatesPoint energy="11.069968993202856">2028.2622312332701</me:SumOfStatesPoint>
          <me:SumOfStatesPoint energy="11.103455238837745">2047.7274803479995</me:SumOfStatesPoint>
          <me:SumOfStatesPoint energy="11.137042779123721">2067.4468310537450</me:SumOfStatesPoint>
          <me:SumOfStatesPoint energy="11.170731920473347">2087.4236298696474</me:SumOfStatesPoint>
          <me:SumOfStatesPoint energy="11.204522970226074">2107.6612617554401</me:SumOfStatesPoint>
          <me:SumOfStatesPoint energy="11.238416236651041">2128.1631505148830</me:SumOfStatesPoint>
          <me:SumOfStatesPoint energy="11.272412028949889">2148.9327592032187</me:SumOfStatesPoint>
          <me:SumOfStatesPoint energy="11.306510657259587">2169.9735905386792</me:SumOfStatesPoint>
          <me:SumOfStatesPoint energy="11.340712432655248">2191.2891873180724</me:SumOfStatesPoint>
          <me:SumOfStatesPoint energy="11.375017667152989">2212.8831328365181</me:SumOfStatesPoint>
          <me:SumOfStatesPoint energy="11.409426673712751">2234.7590513113273</me:SumOfStatesPoint>
          <me:SumOfStatesPoint energy="11.443939766241176">2256.9206083101130</me:SumOfStatesPoint>
          <me:SumOfStatesPoint energy="11.478557259594455">2279.3715111831370</me:SumOfStatesPoint>
          <me:SumOfStatesPoint energy="11.513279469581216">2302.1155094999585</me:SumOfStatesPoint>
          <me:SumOfStatesPoint energy="11.548106712965387">2325.1563954903986</me:SumOfStatesPoint>
          <me:SumOfStatesPoint energy="11.583039307469104">2348.4980044898975</me:SumOfStatesPoint>
          <me:SumOfStatesPoint energy="11.618077571775594">2372.1442153892690</me:SumOfStatesPoint>
          <me:SumOfStatesPoint energy="11.653221825532089">2396.0989510889267</me:SumOfStatesPoint>
          <me:SumOfStatesPoint energy="11.688472389352748">2420.3661789576054</me:SumOfStatesPoint>
          <me:SumOfStatesPoint energy="11.723829584821571">2444.9499112956250</me:SumOfStatesPoint>
          <me:SumOfStatesPoint energy="11.759293734495332">2469.8542058027397</me:SumOfStatesPoint>
          <me:SumOfStatesPoint energy="11.794865161906547">2495.0831660506415</me:SumOfStatesPoint>
          <me:SumOfStatesPoint energy="11.830544191566387">2520.6409419600959</me:SumOfStatesPoint>
          <me:SumOfStatesPoint energy="11.866331148967662">2546.5317302828362</me:SumOfStatesPoint>
          <me:SumOfStatesPoint energy="11.902226360587790">2572.7597750882182</me:SumOfStatesPoint>
          <me:SumOfStatesPoint energy="11.938230153891764">2599.3293682546696</me:SumOfStatesPoint>
          <me:SumOfStatesPoint energy="11.974342857335154">2626.2448499660177</me:SumOfStatesPoint>
          <me:SumOfStatesPoint energy="12.010564800367090">2653.5106096470759</me:SumOfStatesPoint>
          <me:SumOfStatesPoint energy="12.046896313433278">2681.1311222897957</me:SumOfStatesPoint>
          <me:SumOfStatesPoint energy="12.083337727979007">2709.1109765547913</me:SumOfStatesPoint>
          <me:SumOfStatesPoint energy="12.119889376452175">2737.4548196027872</me:SumOfStatesPoint>
          <me:SumOfStatesPoint energy="12.156551592306325">2766.1673514188665</me:SumOfStatesPoint>
          <me:SumOfStatesPoint energy="12.193324710003685">2795.2533253636684</me:SumOfStatesPoint>
          <me:SumOfStatesPoint energy="12.230209065018215">2824.7175487300560</me:SumOfStatesPoint>
          <me:SumOfStatesPoint energy="12.267204993838675">2854.5648833052996</me:SumOfStatesPoint>
          <me:SumOfStatesPoint energy="12.304312833971691">2884.8002459388326</me:SumOfStatesPoint>
          <me:SumOfStatesPoint energy="12.341532923944833">2915.4286091156205</me:SumOfStatesPoint>
          <me:SumOfStatesPoint energy="12.378865603309700">2946.4550015352143</me:SumOfStatesPoint>
          <me:SumOfStatesPoint energy="12.416311212645031">2977.8845086965371</me:SumOfStatesPoint>
          <me:SumOfStatesPoint energy="12.453870093559797">3009.7222734884504</me:SumOfStatesPoint>
          <me:SumOfStatesPoint energy="12.491542588696325">3041.9734967861623</me:SumOfStatesPoint>
          <me:SumOfStatesPoint energy="12.529329041733419">3074.6434380535379</me:SumOfStatesPoint>
          <me:SumOfStatesPoint energy="12.567229797389505">3107.7374159513647</me:SumOfStatesPoint>
          <me:SumOfStatesPoint energy="12.605245201425765">3141.2608089516234</me:SumOfStatesPoint>
          <me:SumOfStatesPoint energy="12.643375600649296">3175.2190559578303</me:SumOfStatesPoint>
          <me:SumOfStatesPoint energy="12.681621342916277">3209.6176569315135</me:SumOfStatesPoint>
          <me:SumOfStatesPoint energy="12.719982777135133">3244.4621735248634</me:SumOfStatesPoint>
          <me:SumOfStatesPoint energy="12.758460253269732">3279.7582297196395</me:SumOfStatesPoint>
          <me:SumOfStatesPoint energy="12.797054122342560">3315.5115124723711</me:SumOfStatesPoint>
          <me:SumOfStatesPoint energy="12.835764736437943">3351.7277723659417</me:SumOfStatesPoint>
          <me:SumOfStatesPoint energy="12.874592448705242">3388.4128242675779</me:SumOfStatesPoint>
          <me:SumOfStatesPoint energy="12.913537613362084">3425.5725479933421</me:SumOfStatesPoint>
          <me:SumOfStatesPoint energy="12.952600585697594">3463.2128889791707</me:SumOfStatesPoint>
          <me:SumOfStatesPoint energy="12.991781722075618">3501.3398589585140</me:SumOfStatesPoint>
          <me:SumOfStatesPoint energy="13.031081379938021">3539.9595470876507</me:SumOfStatesPoint>
          <me:SumOfStatesPoint energy="13.070499917807890">3579.0781902761764</me:SumOfStatesPoint>
          <me:SumOfStatesPoint energy="13.110037695292835">3618.7021323746380</me:SumOfStatesPoint>
          <me:SumOfStatesPoint energy="13.149695073088273">3658.8377888431792</me:SumOfStatesPoint>
          <me:SumOfStatesPoint energy="13.189472412980706">3699.4916472997306</me:SumOfStatesPoint>
          <me:SumOfStatesPoint energy="13.229370077851026">3740.6702682685477</me:SumOfStatesPoint>
          <me:SumOfStatesPoint energy="13.269388431677832">3782.3802859361481</me:SumOfStatesPoint>
          <me:SumOfStatesPoint energy="13.309527839540740">3824.6284089146952</me:SumOfStatesPoint>
          <me:SumOfStatesPoint energy="13.349788667623720">3867.4214210129376</me:SumOfStatesPoint>
          <me:SumOfStatesPoint energy="13.390171283218432">3910.7661820147459</me:SumOfStatesPoint>
          <me:SumOfStatesPoint energy="13.430676054727584">3954.6696284653408</me:SumOfStatesPoint>
          <me:SumOfStatesPoint energy="13.471303351668288">3999.1387744652698</me:SumOfStatesPoint>
          <me:SumOfStatesPoint energy="13.512053544675426">4044.1807124722113</me:SumOfStatesPoint>
          <me:SumOfStatesPoint energy="13.552927005505046">4089.8026141107002</me:SumOfStatesPoint>
          <me:SumOfStatesPoint energy="13.593924107037735">4136.0117309898087</me:SumOfStatesPoint>
          <me:SumOfStatesPoint energy="13.635045223282034">4182.8153955289108</me:SumOfStatesPoint>
          <me:SumOfStatesPoint energy="13.676290729377850">4230.2210217915635</me:SumOfStatesPoint>
          <me:SumOfStatesPoint energy="13.717661001599868">4278.2361063276012</me:SumOfStatesPoint>
          <me:SumOfStatesPoint energy="13.759156417360991">4326.8682290235283</me:SumOfStatesPoint>
          <me:SumOfStatesPoint energy="13.800777355215788">4376.1250539612884</me:SumOfStatesPoint>
          <me:SumOfStatesPoint energy="13.842524194863930">4426.0143302854503</me:SumOfStatesPoint>
          <me:SumOfStatesPoint energy="13.884397317153679">4476.5438930789760</me:SumOfStatesPoint>
          <me:SumOfStatesPoint energy="13.926397104085337">4527.7216642475487</me:SumOfStatesPoint>
          <me:SumOfStatesPoint energy="13.968523938814753">4579.5556534126463</me:SumOfStatesPoint>
          <me:SumOfStatesPoint energy="14.010778205656798">4632.0539592266778</me:SumOfStatesPoint>
          <me:SumOfStatesPoint energy="14.053160290088892">4685.2248178110003</me:SumOfStatesPoint>
          <me:SumOfStatesPoint energy="14.095670578754499">4739.0766489084463</me:SumOfStatesPoint>
          <me:SumOfStatesPoint energy="14.138309459466674">4793.6179766902369</me:SumOfStatesPoint>
          <me:SumOfStatesPoint energy="14.181077321211585">4848.8574204339957</me:SumOfStatesPoint>
          <me:SumOfStatesPoint energy="14.223974554152077">4904.8036955059561</me:SumOfStatesPoint>
          <me:SumOfStatesPoint energy="14.267001549631209">4961.4656143527909</me:SumOfStatesPoint>
          <me:SumOfStatesPoint energy="14.310158700175860">5018.8520875032964</me:SumOfStatesPoint>
          <me:SumOfStatesPoint energy="14.353446399500273">5076.9721245798328</me:SumOfStatesPoint>
          <me:SumOfStatesPoint energy="14.396865042509660">5135.8348353198053</me:SumOfStatesPoint>
          <me:SumOfStatesPoint energy="14.440415025303816">5195.4494306071774</me:SumOfStatesPoint>
          <me:SumOfStatesPoint energy="14.484096745180716">5255.8252235141154</me:SumOfStatesPoint>
          <me:SumOfStatesPoint energy="14.527910600640151">5316.9716303528949</me:SumOfStatesPoint>
          <me:SumOfStatesPoint energy="14.571856991387357">5378.8981717381512</me:SumOfStatesPoint>
          <me:SumOfStatesPoint energy="14.615936318336662">5441.6144736595688</me:SumOfStatesPoint>
          <me:SumOfStatesPoint energy="14.660148983615148">5505.1302685651181</me:SumOfStatesPoint>
          <me:SumOfStatesPoint energy="14.704495390566318">5569.4553964549332</me:SumOfStatesPoint>
          <me:SumOfStatesPoint energy="14.748975943753768">5634.5998059859276</me:SumOfStatesPoint>
          <me:SumOfStatesPoint energy="14.793591048964890">5700.5735555872852</me:SumOfStatesPoint>
          <me:SumOfStatesPoint energy="14.838341113214565">5767.3868145868691</me:SumOfStatesPoint>
          <me:SumOfStatesPoint energy="14.883226544748878">5835.0498643487099</me:SumOfStatesPoint>
          <me:SumOfStatesPoint energy="14.928247753048844">5903.5730994216474</me:SumOfStatesPoint>
          <me:SumOfStatesPoint energy="14.973405148834145">5972.9670286992523</me:SumOfStatesPoint>
          <me:SumOfStatesPoint energy="15.018699144066870">6043.2422786497900</me:SumOfStatesPoint>
          <me:SumOfStatesPoint energy="15.064130151955286">6114.4096672503711</me:SumOfStatesPoint>
          <me:SumOfStatesPoint energy="15.109698586957592">6186.4802261951063</me:SumOfStatesPoint>
          <me:SumOfStatesPoint energy="15.155404864785710">6259.4651154410249</me:SumOfStatesPoint>
          <me:SumOfStatesPoint energy="15.201249402409079">6333.3756185441898</me:SumOfStatesPoint>
          <me:SumOfStatesPoint energy="15.247232618058447">6408.2231439308734</me:SumOfStatesPoint>
          <me:SumOfStatesPoint energy="15.293354931229704">6484.0192261812472</me:SumOfStatesPoint>
          <me:SumOfStatesPoint energy="15.339616762687690">6560.7755273256535</me:SumOfStatesPoint>
          <me:SumOfStatesPoint energy="15.386018534470050">6638.5038381536424</me:SumOfStatesPoint>
          <me:SumOfStatesPoint energy="15.432560669891078">6717.2160795358513</me:SumOfStatesPoint>
          <me:SumOfStatesPoint energy="15.479243593545570">6796.9243037588503</me:SumOfStatesPoint>
          <me:SumOfStatesPoint energy="15.526067731312715">6877.6406958731259</me:SumOfStatesPoint>
          <me:SumOfStatesPoint energy="15.573033510359963">6959.3775750542582</me:SumOfStatesPoint>
          <me:SumOfStatesPoint energy="15.620141359146935">7042.1473959774703</me:SumOfStatesPoint>
          <me:SumOfStatesPoint energy="15.667391707429323">7125.9627502056583</me:SumOfStatesPoint>
          <me:SumOfStatesPoint energy="15.714784986262817">7210.8363675910350</me:SumOfStatesPoint>
          <me:SumOfStatesPoint energy="15.762321628007024">7296.7811176904816</me:SumOfStatesPoint>
          <me:SumOfStatesPoint energy="15.810002066329449">7383.8100111948788</me:SumOfStatesPoint>
          <me:SumOfStatesPoint energy="15.857826736209399">7471.9362013722548</me:SumOfStatesPoint>
          <me:SumOfStatesPoint energy="15.905796073941985">7561.1729855252597</me:SumOfStatesPoint>
          <me:SumOfStatesPoint energy="15.953910517142099">7651.5338064628049</me:SumOfStatesPoint>
          <me:SumOfStatesPoint energy="16.002170504748396">7743.0322539892268</me:SumOfStatesPoint>
          <me:SumOfStatesPoint energy="16.050576477027303">7835.6821053962904</me:SumOfStatesPoint>
          <me:SumOfStatesPoint energy="16.099128875577048">7929.4974256694122</me:SumOfStatesPoint>
          <me:SumOfStatesPoint energy="16.147828143331665">8024.4924646004065</me:SumOfStatesPoint>
          <me:SumOfStatesPoint energy="16.196674724565053">8120.6816288610817</me:SumOfStatesPoint>
          <me:SumOfStatesPoint energy="16.245669064895022">8218.0794836113146</me:SumOfStatesPoint>
          <me:SumOfStatesPoint energy="16.294811611287358">8316.7007541228959</me:SumOfStatesPoint>
          <me:SumOfStatesPoint energy="16.344102812059901">8416.5603274193309</me:SumOfStatesPoint>
          <me:SumOfStatesPoint energy="16.393543116886644">8517.6732539316963</me:SumOfStatesPoint>
          <me:SumOfStatesPoint energy="16.443132976801813">8620.0547491707166</me:SumOfStatesPoint>
          <me:SumOfStatesPoint energy="16.492872844204008">8723.7201954152733</me:SumOfStatesPoint>
          <me:SumOfStatesPoint energy="16.542763172860312">8828.6851434174023</me:SumOfStatesPoint>
          <me:SumOfStatesPoint energy="16.592804417910440">8934.9653141240342</me:SumOfStatesPoint>
          <me:SumOfStatesPoint energy="16.642997035870888">9042.5766004155703</me:SumOfStatesPoint>
          <me:SumOfStatesPoint energy="16.693341484639092">9151.5350688614726</me:SumOfStatesPoint>
          <me:SumOfStatesPoint energy="16.743838223497612">9261.8569614930693</me:SumOfStatesPoint>
          <me:SumOfStatesPoint energy="16.794487713118329">9373.5586975937003</me:SumOfStatesPoint>
          <me:SumOfStatesPoint energy="16.845290415566630">9486.6568755063254</me:SumOfStatesPoint>
          <me:SumOfStatesPoint energy="16.896246794305636">9601.1682744588743</me:SumOfStatesPoint>
          <me:SumOfStatesPoint energy="16.947357314200428">9717.1098564074236</me:SumOfStatesPoint>
          <me:SumOfStatesPoint energy="16.998622441522283">9834.4987678973703</me:SumOfStatesPoint>
          <me:SumOfStatesPoint energy="17.050042643952935">9953.3523782454922</me:SumOfStatesPoint>
          <me:SumOfStatesPoint energy="17.101618390588840">10073.688403897131</me:SumOfStatesPoint>
          <me:SumOfStatesPoint energy="17.153350151945443">10195.524798154192</me:SumOfStatesPoint>
          <me:SumOfStatesPoint energy="17.205238399961495">10318.879710908293</me:SumOfStatesPoint>
          <me:SumOfStatesPoint energy="17.257283608003330">10443.771490648944</me:SumOfStatesPoint>
          <me:SumOfStatesPoint energy="17.309486250869202">10570.218686492270</me:SumOfStatesPoint>
          <me:SumOfStatesPoint energy="17.361846804793629">10698.240050229610</me:SumOfStatesPoint>
          <me:SumOfStatesPoint energy="17.414365747451697">10827.854538396008</me:SumOfStatesPoint>
          <me:SumOfStatesPoint energy="17.467043557963454">10959.081314359128</me:SumOfStatesPoint>
          <me:SumOfStatesPoint energy="17.519880716898264">11091.939750428510</me:SumOfStatesPoint>
          <me:SumOfStatesPoint energy="17.572877706279193">11226.449429985460</me:SumOfStatesPoint>
          <me:SumOfStatesPoint energy="17.626035009587419">11362.630149633816</me:SumOfStatesPoint>
          <me:SumOfStatesPoint energy="17.679353111766620">11500.501921371659</me:SumOfStatesPoint>
          <me:SumOfStatesPoint energy="17.732832499227420">11640.084974784333</me:SumOfStatesPoint>
          <me:SumOfStatesPoint energy="17.786473659851815">11781.399759258824</me:SumOfStatesPoint>
          <me:SumOfStatesPoint energy="17.840277082997623">11924.466946219813</me:SumOfStatesPoint>
          <me:SumOfStatesPoint energy="17.894243259502957">12069.307431387548</me:SumOfStatesPoint>
          <me:SumOfStatesPoint energy="17.948372681690685">12215.942337057744</me:SumOfStatesPoint>
          <me:SumOfStatesPoint energy="18.002665843372952">12364.393014409112</me:SumOfStatesPoint>
          <me:SumOfStatesPoint energy="18.057123239855649">12514.681097829221</me:SumOfStatesPoint>
          <me:SumOfStatesPoint energy="18.111745367942955">12666.828636656024</me:SumOfStatesPoint>
          <me:SumOfStatesPoint energy="18.166532725941870">12820.857959498629</me:SumOfStatesPoint>
          <me:SumOfStatesPoint energy="18.221485813666746">12976.791638283830</me:SumOfStatesPoint>
          <me:SumOfStatesPoint energy="18.276605132443859">13134.652490735903</me:SumOfStatesPoint>
          <me:SumOfStatesPoint energy="18.331891185115971">13294.463582880606</me:SumOfStatesPoint>
          <me:SumOfStatesPoint energy="18.387344476046938">13456.248231573707</me:SumOfStatesPoint>
          <me:SumOfStatesPoint energy="18.442965511126285">13620.030007054145</me:SumOfStatesPoint>
          <me:SumOfStatesPoint energy="18.498754797773842">13785.832735522201</me:SumOfStatesPoint>
          <me:SumOfStatesPoint energy="18.554712844944358">13953.680501742821</me:SumOfStatesPoint>
          <me:SumOfStatesPoint energy="18.610840163132163">14123.597651674387</me:SumOfStatesPoint>
          <me:SumOfStatesPoint energy="18.667137264375803">14295.608795123086</me:SumOfStatesPoint>
          <me:SumOfStatesPoint energy="18.723604662262726">14469.738808423273</me:SumOfStatesPoint>
          <me:SumOfStatesPoint energy="18.780242871933957">14646.012837143913</me:SumOfStatesPoint>
          <me:SumOfStatesPoint energy="18.837052410088816">14824.456298821522</me:SumOfStatesPoint>
          <me:SumOfStatesPoint energy="18.894033794989607">15005.094885719616</me:SumOfStatesPoint>
          <me:SumOfStatesPoint energy="18.951187546466361">15187.954567615219</me:SumOfStatesPoint>
          <me:SumOfStatesPoint energy="19.008514185921584">15373.061594778879</me:SumOfStatesPoint>
          <me:SumOfStatesPoint energy="19.066014236334990">15560.442577548210</me:SumOfStatesPoint>
          <me:SumOfStatesPoint energy="19.123688222268296">15750.124613232347</me:SumOfStatesPoint>
          <me:SumOfStatesPoint energy="19.181536669870010">15942.135125053039</me:SumOfStatesPoint>
          <me:SumOfStatesPoint energy="19.239560106880202">16136.501833782822</me:SumOfStatesPoint>
          <me:SumOfStatesPoint energy="19.297759062635343">16333.252760770218</me:SumOfStatesPoint>
          <me:SumOfStatesPoint energy="19.356134068073125">16532.416230994353</me:SumOfStatesPoint>
          <me:SumOfStatesPoint energy="19.414685655737312">16734.020876149480</me:SumOfStatesPoint>
          <me:SumOfStatesPoint energy="19.473414359782584">16938.095637759470</me:SumOfStatesPoint>
          <me:SumOfStatesPoint energy="19.532320715979431">17144.669770322849</me:SumOfStatesPoint>
          <me:SumOfStatesPoint energy="19.591405261719018">17353.772844488369</me:SumOfStatesPoint>
          <me:SumOfStatesPoint energy="19.650668536018106">17565.434750261633</me:SumOfStatesPoint>
          <me:SumOfStatesPoint energy="19.710111079523955">17779.685700242942</me:SumOfStatesPoint>
          <me:SumOfStatesPoint energy="19.769733434519271">17996.556232896735</me:SumOfStatesPoint>
          <me:SumOfStatesPoint energy="19.829536144927140">18216.077215852834</me:SumOfStatesPoint>
          <me:SumOfStatesPoint energy="19.889519756315991">18438.279849239883</me:SumOfStatesPoint>
          <me:SumOfStatesPoint energy="19.949684815904586">18663.195669051282</me:SumOfStatesPoint>
          <me:SumOfStatesPoint energy="20.010031872567001">18890.856550807406</me:SumOfStatesPoint>
          <me:SumOfStatesPoint energy="20.070561476837636">19121.294803378551</me:SumOfStatesPoint>
          <me:SumOfStatesPoint energy="20.131274180916225">19354.543307077176</me:SumOfStatesPoint>
          <me:SumOfStatesPoint energy="20.192170538672908">19590.635331475554</me:SumOfStatesPoint>
          <me:SumOfStatesPoint energy="20.253251105653241">19829.604505767682</me:SumOfStatesPoint>
          <me:SumOfStatesPoint energy="20.314516439083302">20071.484822417740</me:SumOfStatesPoint>
          <me:SumOfStatesPoint energy="20.375967097874742">20316.310640843905</me:SumOfStatesPoint>
          <me:SumOfStatesPoint energy="20.437603642629906">20564.116691138290</me:SumOfStatesPoint>
          <me:SumOfStatesPoint energy="20.499426635646945">20814.938077823004</me:SumOfStatesPoint>
          <me:SumOfStatesPoint energy="20.561436640924931">21068.810283642797</me:SumOfStatesPoint>
          <me:SumOfStatesPoint energy="20.623634224169017">21325.769173394743</me:SumOfStatesPoint>
          <me:SumOfStatesPoint energy="20.686019952795601">21585.850997795216</me:SumOfStatesPoint>
          <me:SumOfStatesPoint energy="20.748594395937477">21849.092397384338</me:SumOfStatesPoint>
          <me:SumOfStatesPoint energy="20.811358124449061">22115.530406468733</me:SumOfStatesPoint>
          <me:SumOfStatesPoint energy="20.874311710911574">22385.202457102401</me:SumOfStatesPoint>
          <me:SumOfStatesPoint energy="20.937455729638277">22658.146383106465</me:SumOfStatesPoint>
          <me:SumOfStatesPoint energy="21.000790756679692">22934.400424128002</me:SumOfStatesPoint>
          <me:SumOfStatesPoint energy="21.064317369828913">23214.003297082552</me:SumOfStatesPoint>
          <me:SumOfStatesPoint energy="21.128036148626801">23496.994394840553</me:SumOfStatesPoint>
          <me:SumOfStatesPoint energy="21.191947674367309">23783.413597553525</me:SumOfStatesPoint>
          <me:SumOfStatesPoint energy="21.256052530102796">24073.301215035910</me:SumOfStatesPoint>
          <me:SumOfStatesPoint energy="21.320351300649321">24366.697991115765</me:SumOfStatesPoint>
          <me:SumOfStatesPoint energy="21.384844572592002">24663.645108028046</me:SumOfStatesPoint>
          <me:SumOfStatesPoint energy="21.449532934290342">24964.184190850465</me:SumOfStatesPoint>
          <me:SumOfStatesPoint energy="21.514416975883620">25268.357311982738</me:SumOfStatesPoint>
          <me:SumOfStatesPoint energy="21.579497289296260">25576.206995669276</me:SumOfStatesPoint>
          <me:SumOfStatesPoint energy="21.644774468243238">25887.776222565957</me:SumOfStatesPoint>
          <me:SumOfStatesPoint energy="21.710249108235491">26203.108434351285</me:SumOfStatesPoint>
          <me:SumOfStatesPoint energy="21.775921806585359">26522.247538382464</me:SumOfStatesPoint>
          <me:SumOfStatesPoint energy="21.841793162412024">26845.237912396671</me:SumOfStatesPoint>
          <me:SumOfStatesPoint energy="21.907863776646995">27172.124409258162</me:SumOfStatesPoint>
          <me:SumOfStatesPoint energy="21.974134252039555">27502.952361751271</me:SumOfStatesPoint>
          <me:SumOfStatesPoint energy="22.040605193162303">27837.767603907836</me:SumOfStatesPoint>
          <me:SumOfStatesPoint energy="22.107277206416629">28176.616697497280</me:SumOfStatesPoint>
          <me:SumOfStatesPoint energy="22.174150900038285">28519.546882360355</me:SumOfStatesPoint>
          <me:SumOfStatesPoint energy="22.241226884102890">28866.605910179915</me:SumOfStatesPoint>
          <me:SumOfStatesPoint energy="22.308505770531539">29217.842045351121</me:SumOfStatesPoint>
          <me:SumOfStatesPoint energy="22.375988173096356">29573.304070162907</me:SumOfStatesPoint>
          <me:SumOfStatesPoint energy="22.443674707426101">29933.041290030065</me:SumOfStatesPoint>
          <me:SumOfStatesPoint energy="22.511565991011800">30297.103538776249</me:SumOfStatesPoint>
          <me:SumOfStatesPoint energy="22.579662643212352">30665.541183968133</me:SumOfStatesPoint>
          <me:SumOfStatesPoint energy="22.647965285260202">31038.405132301676</me:SumOfStatesPoint>
          <me:SumOfStatesPoint energy="22.716474540266997">31415.746835040587</me:SumOfStatesPoint>
          <me:SumOfStatesPoint energy="22.785191033229275">31797.618293507719</me:SumOfStatesPoint>
          <me:SumOfStatesPoint energy="22.854115391034167">32184.072064629781</me:SumOfStatesPoint>
          <me:SumOfStatesPoint energy="22.923248242465110">32575.161266535863</me:SumOfStatesPoint>
          <me:SumOfStatesPoint energy="22.992590218207596">32970.939584210450</me:SumOfStatesPoint>
          <me:SumOfStatesPoint energy="23.062141950854905">33371.461332415616</me:SumOfStatesPoint>
          <me:SumOfStatesPoint energy="23.131904074913894">33776.781722556458</me:SumOfStatesPoint>
          <me:SumOfStatesPoint energy="23.201877226810772">34186.956666384787</me:SumOfStatesPoint>
          <me:SumOfStatesPoint energy="23.272062044896945">34602.042674671728</me:SumOfStatesPoint>
          <me:SumOfStatesPoint energy="23.342459169454770">35022.096863155195</me:SumOfStatesPoint>
          <me:SumOfStatesPoint energy="23.413069242703457">35447.176958643904</me:SumOfStatesPoint>
          <me:SumOfStatesPoint energy="23.483892908804890">35877.341305180089</me:SumOfStatesPoint>
          <me:SumOfStatesPoint energy="23.554930813869529">36312.648870262565</me:SumOfStatesPoint>
          <me:SumOfStatesPoint energy="23.626183605962296">36753.159251129960</me:SumOfStatesPoint>
          <me:SumOfStatesPoint energy="23.697651935108475">37198.932681104940</me:SumOfStatesPoint>
          <me:SumOfStatesPoint energy="23.769336453299662">37650.030036000368</me:SumOfStatesPoint>
          <me:SumOfStatesPoint energy="23.841237814499703">38106.512840587267</me:SumOfStatesPoint>
          <me:SumOfStatesPoint energy="23.913356674650650">38568.443275125741</me:SumOfStatesPoint>
          <me:SumOfStatesPoint energy="23.985693691678769">39035.884181959387</me:SumOfStatesPoint>
          <me:SumOfStatesPoint energy="24.058249525500518">39508.899119003392</me:SumOfStatesPoint>
          <me:SumOfStatesPoint energy="24.131024838028587">39987.552665293682</me:SumOfStatesPoint>
          <me:SumOfStatesPoint energy="24.204020293177916">40471.910243374703</me:SumOfStatesPoint>
          <me:SumOfStatesPoint energy="24.277236556871774">40962.037975630097</me:SumOfStatesPoint>
          <me:SumOfStatesPoint energy="24.350674297047821">41458.002690635723</me:SumOfStatesPoint>
          <me:SumOfStatesPoint energy="24.424334183664197">41959.871930275047</me:SumOfStatesPoint>
          <me:SumOfStatesPoint energy="24.498216888705645">42467.713956923668</me:SumOfStatesPoint>
          <me:SumOfStatesPoint energy="24.572323086189638">42981.597760703546</me:SumOfStatesPoint>
          <me:SumOfStatesPoint energy="24.646653452172526">43501.593066807633</me:SumOfStatesPoint>
          <me:SumOfStatesPoint energy="24.721208664755704">44027.770342895630</me:SumOfStatesPoint>
          <me:SumOfStatesPoint energy="24.795989404091795">44560.200806561428</me:SumOfStatesPoint>
          <me:SumOfStatesPoint energy="24.870996352390868">45098.956432873150</me:SumOfStatesPoint>
          <me:SumOfStatesPoint energy="24.946230193926645">45644.109961986112</me:SumOfStatesPoint>
          <me:SumOfStatesPoint energy="25.021691615042752">46195.734909014151</me:SumOfStatesPoint>
          <me:SumOfStatesPoint energy="25.097381304158972">46753.905758515008</me:SumOfStatesPoint>
          <me:SumOfStatesPoint energy="25.173299951777551">47318.698119868102</me:SumOfStatesPoint>
          <me:SumOfStatesPoint energy="25.249448250489454">47890.188442192251</me:SumOfStatesPoint>
          <me:SumOfStatesPoint energy="25.325826894980732">48468.453989191978</me:SumOfStatesPoint>
          <me:SumOfStatesPoint energy="25.402436582038820">49053.572847353789</me:SumOfStatesPoint>
          <me:SumOfStatesPoint energy="25.479278010558897">49645.623934222305</me:SumOfStatesPoint>
          <me:SumOfStatesPoint energy="25.556351881550324">50244.687006757173</me:SumOfStatesPoint>
          <me:SumOfStatesPoint energy="25.633658898142937">50850.842669769700</me:SumOfStatesPoint>
          <me:SumOfStatesPoint energy="25.711199765593534">51464.172384442689</me:SumOfStatesPoint>
          <me:SumOfStatesPoint energy="25.788975191292288">52084.758476932184</me:SumOfStatesPoint>
          <me:SumOfStatesPoint energy="25.866985884769196">52712.684147052641</me:SumOfStatesPoint>
          <me:SumOfStatesPoint energy="25.945232557700571">53348.033477046534</me:SumOfStatesPoint>
          <me:SumOfStatesPoint energy="26.023715923915500">53990.891444082074</me:SumOfStatesPoint>
          <me:SumOfStatesPoint energy="26.102436699402393">54641.344204593261</me:SumOfStatesPoint>
          <me:SumOfStatesPoint energy="26.181395602315494">55299.479302060434</me:SumOfStatesPoint>
          <me:SumOfStatesPoint energy="26.260593352981431">55965.385257822141</me:SumOfStatesPoint>
          <me:SumOfStatesPoint energy="26.340030673905797">56639.151535589430</me:SumOfStatesPoint>
          <me:SumOfStatesPoint energy="26.419708289779745">57320.868550923951</me:SumOfStatesPoint>
          <me:SumOfStatesPoint energy="26.499626927486577">58010.627680807796</me:SumOfStatesPoint>
          <me:SumOfStatesPoint energy="26.579787316108405">58708.521273306585</me:SumOfStatesPoint>
          <me:SumOfStatesPoint energy="26.660190186932777">59414.642657325792</me:SumOfStatesPoint>
          <me:SumOfStatesPoint energy="26.740836273459365">60129.086152462005</me:SumOfStatesPoint>
          <me:SumOfStatesPoint energy="26.821726311406646">60851.947078949444</me:SumOfStatesPoint>
          <me:SumOfStatesPoint energy="26.902861038718619">61583.321767703004</me:SumOfStatesPoint>
          <me:SumOfStatesPoint energy="26.984241195571538">62323.307570458579</me:SumOfStatesPoint>
          <me:SumOfStatesPoint energy="27.065867524380664">63072.002875544436</me:SumOfStatesPoint>
          <me:SumOfStatesPoint energy="27.147740769807029">63829.507152990991</me:SumOfStatesPoint>
          <me:SumOfStatesPoint energy="27.229861678764248">64595.920943260782</me:SumOfStatesPoint>
          <me:SumOfStatesPoint energy="27.312231000425314">65371.345850433892</me:SumOfStatesPoint>
          <me:SumOfStatesPoint energy="27.394849486229440">66155.884552787727</me:SumOfStatesPoint>
          <me:SumOfStatesPoint energy="27.477717889888922">66949.640813555801</me:SumOfStatesPoint>
          <me:SumOfStatesPoint energy="27.560836967396000">67752.719491790325</me:SumOfStatesPoint>
          <me:SumOfStatesPoint energy="27.644207477029770">68565.226553330314</me:SumOfStatesPoint>
          <me:SumOfStatesPoint energy="27.727830179363085">69387.269081875289</me:SumOfStatesPoint>
          <me:SumOfStatesPoint energy="27.811705837269511">70218.955290166530</me:SumOfStatesPoint>
          <me:SumOfStatesPoint energy="27.895835215930276">71060.394531276092</me:SumOfStatesPoint>
          <me:SumOfStatesPoint energy="27.980219082841248">71911.697310005067</me:SumOfStatesPoint>
          <me:SumOfStatesPoint energy="28.064858207819945">72772.975051713060</me:SumOfStatesPoint>
          <me:SumOfStatesPoint energy="28.149753363012547">73644.338340113522</me:SumOfStatesPoint>
          <me:SumOfStatesPoint energy="28.234905322900975">74525.897908667612</me:SumOfStatesPoint>
          <me:SumOfStatesPoint energy="28.320314864309900">75417.765622569787</me:SumOfStatesPoint>
          <me:SumOfStatesPoint energy="28.405982766413871">76320.054496837634</me:SumOfStatesPoint>
          <me:SumOfStatesPoint energy="28.491909810744399">77232.878707623939</me:SumOfStatesPoint>
          <me:SumOfStatesPoint energy="28.578096781197118">78156.353603637341</me:SumOfStatesPoint>
          <me:SumOfStatesPoint energy="28.664544464038901">79090.595717671691</me:SumOfStatesPoint>
          <me:SumOfStatesPoint energy="28.751253647915060">80035.722778246331</me:SumOfStatesPoint>
          <me:SumOfStatesPoint energy="28.838225123856521">80991.853721357111</me:SumOfStatesPoint>
          <me:SumOfStatesPoint energy="28.925459685287056">81959.108702340309</me:SumOfStatesPoint>
          <me:SumOfStatesPoint energy="29.012958128030512">82937.609107289216</me:SumOfStatesPoint>
          <me:SumOfStatesPoint energy="29.100721250318074">83927.477304782165</me:SumOfStatesPoint>
          <me:SumOfStatesPoint energy="29.188749852795542">84928.836236402654</me:SumOfStatesPoint>
          <me:SumOfStatesPoint energy="29.277044738530652">85941.809985911008</me:SumOfStatesPoint>
          <me:SumOfStatesPoint energy="29.365606713020373">86966.523898113825</me:SumOfStatesPoint>
          <me:SumOfStatesPoint energy="29.454436584198291">88003.104591180963</me:SumOfStatesPoint>
          <me:SumOfStatesPoint energy="29.543535162441945">89051.679969079094</me:SumOfStatesPoint>
          <me:SumOfStatesPoint energy="29.632903260580246">90112.379234124412</me:SumOfStatesPoint>
          <me:SumOfStatesPoint energy="29.722541693900876">91185.332899654299</me:SumOfStatesPoint>
          <me:SumOfStatesPoint energy="29.812451280157742">92270.672802820060</me:SumOfStatesPoint>
          <me:SumOfStatesPoint energy="29.902632839578413">93368.532117500959</me:SumOfStatesPoint>
          <me:SumOfStatesPoint energy="29.993087194871624">94479.045367341663</me:SumOfStatesPoint>
          <me:SumOfStatesPoint energy="30.083815171234772">95602.348329053566</me:SumOfStatesPoint>
          <me:SumOfStatesPoint energy="30.174817596361450">96738.577598157979</me:SumOfStatesPoint>
          <me:SumOfStatesPoint energy="30.266095300448981">97887.870972548335</me:SumOfStatesPoint>
          <me:SumOfStatesPoint energy="30.357649116206016">99050.367637759889</me:SumOfStatesPoint>
          <me:SumOfStatesPoint energy="30.449479878860110">100226.20818050532</me:SumOfStatesPoint>
          <me:SumOfStatesPoint energy="30.541588426165365">101415.53460227717</me:SumOfStatesPoint>
          <me:SumOfStatesPoint energy="30.633975598410039">102618.49033307855</me:SumOfStatesPoint>
          <me:SumOfStatesPoint energy="30.726642238424244">103835.22024528497</me:SumOfStatesPoint>
          <me:SumOfStatesPoint energy="30.819589191587617">105065.87066763714</me:SumOfStatesPoint>
          <me:SumOfStatesPoint energy="30.912817305837024">106310.58939936623</me:SumOfStatesPoint>
          <me:SumOfStatesPoint energy="31.006327431674347">107569.52572442662</me:SumOfStatesPoint>
          <me:SumOfStatesPoint energy="31.100120422174172">108842.83031598646</me:SumOfStatesPoint>
          <me:SumOfStatesPoint energy="31.194197132991611">110130.65499788566</me:SumOfStatesPoint>
          <me:SumOfStatesPoint energy="31.288558422370098">111433.15303973267</me:SumOfStatesPoint>
          <me:SumOfStatesPoint energy="31.383205151149227">112750.47924424494</me:SumOfStatesPoint>
          <me:SumOfStatesPoint energy="31.478138182772600">114082.78996207051</me:SumOfStatesPoint>
          <me:SumOfStatesPoint energy="31.573358383295702">115430.24310674987</me:SumOfStatesPoint>
          <me:SumOfStatesPoint energy="31.668866621393800">116792.99816981950</me:SumOfStatesPoint>
          <me:SumOfStatesPoint energy="31.764663768369882">118171.21623605843</me:SumOfStatesPoint>
          <me:SumOfStatesPoint energy="31.860750698162587">119565.05999887855</me:SumOfStatesPoint>
          <me:SumOfStatesPoint energy="31.957128287354180">120974.69377586090</me:SumOfStatesPoint>
          <me:SumOfStatesPoint energy="32.053797415178572">122400.28351234001</me:SumOfStatesPoint>
          <me:SumOfStatesPoint energy="32.150758963529313">123841.99659146565</me:SumOfStatesPoint>
          <me:SumOfStatesPoint energy="32.248013816967649">125300.00187504431</me:SumOfStatesPoint>
          <me:SumOfStatesPoint energy="32.345562862730588">126774.46989877627</me:SumOfStatesPoint>
          <me:SumOfStatesPoint energy="32.443406990739000">128265.57289456527</me:SumOfStatesPoint>
          <me:SumOfStatesPoint energy="32.541547093605743">129773.48480685799</me:SumOfStatesPoint>
          <me:SumOfStatesPoint energy="32.639984066643777">131298.38130913710</me:SumOfStatesPoint>
          <me:SumOfStatesPoint energy="32.738718807874356">132840.43982057090</me:SumOfStatesPoint>
          <me:SumOfStatesPoint energy="32.837752218035234">134399.83952281997</me:SumOfStatesPoint>
          <me:SumOfStatesPoint energy="32.937085200588839">135976.76137700147</me:SumOfStatesPoint>
          <me:SumOfStatesPoint energy="33.036718661730546">137571.38813822708</me:SumOfStatesPoint>
          <me:SumOfStatesPoint energy="33.136653510396940">139183.90425244105</me:SumOfStatesPoint>
          <me:SumOfStatesPoint energy="33.236890658274106">140814.49582007187</me:SumOfStatesPoint>
          <me:SumOfStatesPoint energy="33.337431019805948">142463.35077173836</me:SumOfStatesPoint>
          <me:SumOfStatesPoint energy="33.438275512202523">144130.65889897483</me:SumOfStatesPoint>
          <me:SumOfStatesPoint energy="33.539425055448419">145816.61187210638</me:SumOfStatesPoint>
          <me:SumOfStatesPoint energy="33.640880572311140">147521.40325829253</me:SumOfStatesPoint>
          <me:SumOfStatesPoint energy="33.742642988349530">149245.22853974081</me:SumOfStatesPoint>
          <me:SumOfStatesPoint energy="33.844713231922206">150988.28513209199</me:SumOfStatesPoint>
          <me:SumOfStatesPoint energy="33.947092234196056">152750.77240297900</me:SumOfStatesPoint>
          <me:SumOfStatesPoint energy="34.049780929154686">154532.89168642447</me:SumOfStatesPoint>
          <me:SumOfStatesPoint energy="34.152780253606970">156334.84619811387</me:SumOfStatesPoint>
          <me:SumOfStatesPoint energy="34.256091147195640">158156.84104752835</me:SumOfStatesPoint>
          <me:SumOfStatesPoint energy="34.359714552405755">159999.08336271826</me:SumOfStatesPoint>
          <me:SumOfStatesPoint energy="34.463651414573391">161861.78231490459</me:SumOfStatesPoint>
          <me:SumOfStatesPoint energy="34.567902681894211">163745.14913805638</me:SumOfStatesPoint>
          <me:SumOfStatesPoint energy="34.672469305432145">165649.39714865392</me:SumOfStatesPoint>
          <me:SumOfStatesPoint energy="34.777352239128049">167574.74176563663</me:SumOfStatesPoint>
          <me:SumOfStatesPoint energy="34.882552439808428">169521.40053053986</me:SumOfStatesPoint>
          <me:SumOfStatesPoint energy="34.988070867194132">171489.59312781968</me:SumOfStatesPoint>
          <me:SumOfStatesPoint energy="35.093908483909154">173479.54138720207</me:SumOfStatesPoint>
          <me:SumOfStatesPoint energy="35.200066255489368">175491.46921955349</me:SumOfStatesPoint>
          <me:SumOfStatesPoint energy="35.306545150391372">177525.60270255030</me:SumOfStatesPoint>
          <me:SumOfStatesPoint energy="35.413346140001302">179582.17013709879</me:SumOfStatesPoint>
          <me:SumOfStatesPoint energy="35.520470198643700">181661.40206863522</me:SumOfStatesPoint>
          <me:SumOfStatesPoint energy="35.627918303590413">183763.53130858901</me:SumOfStatesPoint>
          <me:SumOfStatesPoint energy="35.735691435069491">185888.79295604679</me:SumOfStatesPoint>
          <me:SumOfStatesPoint energy="35.843790576274138">188037.42441962071</me:SumOfStatesPoint>
          <me:SumOfStatesPoint energy="35.952216713371691">190209.66543952204</me:SumOfStatesPoint>
          <me:SumOfStatesPoint energy="36.060970835512585">192405.75810717524</me:SumOfStatesPoint>
          <me:SumOfStatesPoint energy="36.170053934839416">194625.94684319064</me:SumOfStatesPoint>
          <me:SumOfStatesPoint energy="36.279467006495977">196870.47842588800</me:SumOfStatesPoint>
          <me:SumOfStatesPoint energy="36.389211048636319">199139.60205261235</me:SumOfStatesPoint>
          <me:SumOfStatesPoint energy="36.499287062433886">201433.56936412674</me:SumOfStatesPoint>
          <me:SumOfStatesPoint energy="36.609696052090626">203752.63446793714</me:SumOfStatesPoint>
          <me:SumOfStatesPoint energy="36.720439024846165">206097.05396183740</me:SumOfStatesPoint>
          <me:SumOfStatesPoint energy="36.831516990986991">208467.08695767453</me:SumOfStatesPoint>
          <me:SumOfStatesPoint energy="36.942930963855666">210862.99510533732</me:SumOfStatesPoint>
          <me:SumOfStatesPoint energy="37.054681959860076">213285.04261637581</me:SumOfStatesPoint>
          <me:SumOfStatesPoint energy="37.166770998482718">215733.49627455781</me:SumOfStatesPoint>
          <me:SumOfStatesPoint energy="37.279199102289972">218208.62545978421</me:SumOfStatesPoint>
          <me:SumOfStatesPoint energy="37.391967296941438">220710.70218698666</me:SumOfStatesPoint>
          <me:SumOfStatesPoint energy="37.505076611199293">223240.00113193115</me:SumOfStatesPoint>
          <me:SumOfStatesPoint energy="37.618528076937729">225796.79965658300</me:SumOfStatesPoint>
          <me:SumOfStatesPoint energy="37.732322729152273">228381.37783470660</me:SumOfStatesPoint>
          <me:SumOfStatesPoint energy="37.846461605969282">230994.01847770825</me:SumOfStatesPoint>
          <me:SumOfStatesPoint energy="37.960945748655412">233635.00716072036</me:SumOfStatesPoint>
          <me:SumOfStatesPoint energy="38.075776201627107">236304.63225021822</me:SumOfStatesPoint>
          <me:SumOfStatesPoint energy="38.190954012460146">239003.18494477114</me:SumOfStatesPoint>
          <me:SumOfStatesPoint energy="38.306480231899172">241730.95929690590</me:SumOfStatesPoint>
          <me:SumOfStatesPoint energy="38.422355913867300">244488.25223035357</me:SumOfStatesPoint>
          <me:SumOfStatesPoint energy="38.538582115475712">247275.36356720899</me:SumOfStatesPoint>
          <me:SumOfStatesPoint energy="38.655159897033329">250092.59605552355</me:SumOfStatesPoint>
          <me:SumOfStatesPoint energy="38.772090322056442">252940.25539715521</me:SumOfStatesPoint>
          <me:SumOfStatesPoint energy="38.889374457278471">255818.65027588149</me:SumOfStatesPoint>
          <me:SumOfStatesPoint energy="39.007013372659642">258728.09238577631</me:SumOfStatesPoint>
          <me:SumOfStatesPoint energy="39.125008141396783">261668.89647624679</me:SumOfStatesPoint>
          <me:SumOfStatesPoint energy="39.243359839933092">264641.38041999046</me:SumOfStatesPoint>
          <me:SumOfStatesPoint energy="39.362069547967977">267645.86519961467</me:SumOfStatesPoint>
          <me:SumOfStatesPoint energy="39.481138348466885">270682.67492573644</me:SumOfStatesPoint>
          <me:SumOfStatesPoint energy="39.600567327671214">273752.13686673169</me:SumOfStatesPoint>
          <me:SumOfStatesPoint energy="39.720357575108181">276854.58147876110</me:SumOfStatesPoint>
          <me:SumOfStatesPoint energy="39.840510183600799">279990.34243607987</me:SumOfStatesPoint>
          <me:SumOfStatesPoint energy="39.961026249277815">283159.75666162843</me:SumOfStatesPoint>
          <me:SumOfStatesPoint energy="40.081906871583726">286363.16436502174</me:SumOfStatesPoint>
          <me:SumOfStatesPoint energy="40.203153153288824">289600.90914665407</me:SumOfStatesPoint>
          <me:SumOfStatesPoint energy="40.324766200499226">292873.33800104255</me:SumOfStatesPoint>
          <me:SumOfStatesPoint energy="40.446747122666984">296180.80129994929</me:SumOfStatesPoint>
          <me:SumOfStatesPoint energy="40.569097032600204">299523.65282369865</me:SumOfStatesPoint>
          <me:SumOfStatesPoint energy="40.691817046473176">302902.24979355931</me:SumOfStatesPoint>
          <me:SumOfStatesPoint energy="40.814908283836608">306316.95290443243</me:SumOfStatesPoint>
          <me:SumOfStatesPoint energy="40.938371867627779">309768.12635784195</me:SumOfStatesPoint>
          <me:SumOfStatesPoint energy="41.062208924180837">313256.13789927342</me:SumOfStatesPoint>
          <me:SumOfStatesPoint energy="41.186420583237016">316781.35894022783</me:SumOfStatesPoint>
          <me:SumOfStatesPoint energy="41.311007977955008">320344.16459377616</me:SumOfStatesPoint>
          <me:SumOfStatesPoint energy="41.435972244921231">323944.93362214923</me:SumOfStatesPoint>
          <me:SumOfStatesPoint energy="41.561314524160302">327584.04846742551</me:SumOfStatesPoint>
          <me:SumOfStatesPoint energy="41.687035959145298">331261.89528646006</me:SumOfStatesPoint>
          <me:SumOfStatesPoint energy="41.813137696808298">334978.86398614722</me:SumOfStatesPoint>
          <me:SumOfStatesPoint energy="41.939620887550788">338735.34825900872</me:SumOfStatesPoint>
          <me:SumOfStatesPoint energy="42.066486685254191">342531.74562500120</me:SumOfStatesPoint>
          <me:SumOfStatesPoint energy="42.193736247290374">346368.45758394315</me:SumOfStatesPoint>
          <me:SumOfStatesPoint energy="42.321370734532209">350245.88964754116</me:SumOfStatesPoint>
          <me:SumOfStatesPoint energy="42.449391311364167">354164.45126778499</me:SumOfStatesPoint>
          <me:SumOfStatesPoint energy="42.577799145692943">358124.55586988252</me:SumOfStatesPoint>
          <me:SumOfStatesPoint energy="42.706595408958094">362126.62088995043</me:SumOfStatesPoint>
          <me:SumOfStatesPoint energy="42.835781276142754">366171.06781305908</me:SumOfStatesPoint>
          <me:SumOfStatesPoint energy="42.965357925784318">370258.32221163047</me:SumOfStatesPoint>
          <me:SumOfStatesPoint energy="43.095326539985237">374388.81380395725</me:SumOfStatesPoint>
          <me:SumOfStatesPoint energy="43.225688304423763">378562.97665673622</me:SumOfStatesPoint>
          <me:SumOfStatesPoint energy="43.356444408364780">382781.24914408848</me:SumOfStatesPoint>
          <me:SumOfStatesPoint energy="43.487596044670660">387044.07389121020</me:SumOfStatesPoint>
          <me:SumOfStatesPoint energy="43.619144409812129">391351.89781372208</me:SumOfStatesPoint>
          <me:SumOfStatesPoint energy="43.751090703879214">395705.17215834471</me:SumOfStatesPoint>
          <me:SumOfStatesPoint energy="43.883436130592152">400104.35254395258</me:SumOfStatesPoint>
          <me:SumOfStatesPoint energy="44.016181897312386">404549.89900311932</me:SumOfStatesPoint>
          <me:SumOfStatesPoint energy="44.149329215053598">409042.27610736515</me:SumOfStatesPoint>
          <me:SumOfStatesPoint energy="44.282879298492730">413581.95316137513</me:SumOfStatesPoint>
          <me:SumOfStatesPoint energy="44.416833365981084">418169.40405653720</me:SumOfStatesPoint>
          <me:SumOfStatesPoint energy="44.551192639555417">422805.10727410304</me:SumOfStatesPoint>
          <me:SumOfStatesPoint energy="44.685958344949121">427489.54592868319</me:SumOfStatesPoint>
          <me:SumOfStatesPoint energy="44.821131711603371">432223.20781214675</me:SumOfStatesPoint>
          <me:SumOfStatesPoint energy="44.956713972678358">437006.58543793275</me:SumOfStatesPoint>
          <me:SumOfStatesPoint energy="45.092706365064537">441840.17610752117</me:SumOfStatesPoint>
          <me:SumOfStatesPoint energy="45.229110129393924">446724.48217508220</me:SumOfStatesPoint>
          <me:SumOfStatesPoint energy="45.365926510051388">451660.01100663957</me:SumOfStatesPoint>
          <me:SumOfStatesPoint energy="45.503156755185984">456647.27488103195</me:SumOfStatesPoint>
          <me:SumOfStatesPoint energy="45.640802116722462">461686.79103421984</me:SumOfStatesPoint>
          <me:SumOfStatesPoint energy="45.778863850372510">466779.08170622872</me:SumOfStatesPoint>
          <me:SumOfStatesPoint energy="45.917343215646341">471924.67418854276</me:SumOfStatesPoint>
          <me:SumOfStatesPoint energy="46.056241475864120">477124.10087711114</me:SumOfStatesPoint>
          <me:SumOfStatesPoint energy="46.195559898167517">482377.89951240551</me:SumOfStatesPoint>
          <me:SumOfStatesPoint energy="46.335299753531253">487686.61328870530</me:SumOfStatesPoint>
          <me:SumOfStatesPoint energy="46.475462316774710">493050.79067084403</me:SumOfStatesPoint>
          <me:SumOfStatesPoint energy="46.616048866573550">498470.98542752548</me:SumOfStatesPoint>
          <me:SumOfStatesPoint energy="46.757060685471380">503947.75668154063</me:SumOfStatesPoint>
          <me:SumOfStatesPoint energy="46.898499059891435">509481.66896045295</me:SumOfStatesPoint>
          <me:SumOfStatesPoint energy="47.040365280148372">515073.29224977811</me:SumOfStatesPoint>
          <me:SumOfStatesPoint energy="47.182660640459957">520723.20222153486</me:SumOfStatesPoint>
          <me:SumOfStatesPoint energy="47.325386438958958">526431.98042862664</me:SumOfStatesPoint>
          <me:SumOfStatesPoint energy="47.468543977704918">532200.21407803823</me:SumOfStatesPoint>
          <me:SumOfStatesPoint energy="47.612134562696070">538028.49605196924</me:SumOfStatesPoint>
          <me:SumOfStatesPoint energy="47.756159503881250">543917.42496155004</me:SumOfStatesPoint>
          <me:SumOfStatesPoint energy="47.900620115171833">549867.60520105925</me:SumOfStatesPoint>
          <me:SumOfStatesPoint energy="48.045517714453730">555879.64700567303</me:SumOfStatesPoint>
          <me:SumOfStatesPoint energy="48.190853623599409">561954.16671453090</me:SumOfStatesPoint>
          <me:SumOfStatesPoint energy="48.336629168479945">568091.78696536319</me:SumOfStatesPoint>
          <me:SumOfStatesPoint energy="48.482845678977135">574293.13644331263</me:SumOfStatesPoint>
          <me:SumOfStatesPoint energy="48.629504488995622">580558.84990638797</me:SumOfStatesPoint>
          <me:SumOfStatesPoint energy="48.776606936475041">586889.56824292836</me:SumOfStatesPoint>
          <me:SumOfStatesPoint energy="48.924154363402259">593285.93852960458</me:SumOfStatesPoint>
          <me:SumOfStatesPoint energy="49.072148115823609">599748.61410246242</me:SumOfStatesPoint>
          <me:SumOfStatesPoint energy="49.220589543857159">606278.25491078198</me:SumOfStatesPoint>
          <me:SumOfStatesPoint energy="49.369480001705021">612875.52759423130</me:SumOfStatesPoint>
          <me:SumOfStatesPoint energy="49.518820847665737">619541.10524475563</me:SumOfStatesPoint>
          <me:SumOfStatesPoint energy="49.668613444146644">626275.66745296400</me:SumOfStatesPoint>
          <me:SumOfStatesPoint energy="49.818859157676307">633079.90036960784</me:SumOfStatesPoint>
          <me:SumOfStatesPoint energy="49.969559358916996">639954.49676763336</me:SumOfStatesPoint>
          <me:SumOfStatesPoint energy="50.120715422677179">646900.15616526909</me:SumOfStatesPoint>
          <me:SumOfStatesPoint energy="50.272328727924048">653917.58528107766</me:SumOfStatesPoint>
          <me:SumOfStatesPoint energy="50.424400657796191">661007.49785886589</me:SumOfStatesPoint>
          <me:SumOfStatesPoint energy="50.576932599616065">668170.61453282193</me:SumOfStatesPoint>
          <me:SumOfStatesPoint energy="50.729925944902746">675407.66289171879</me:SumOfStatesPoint>
          <me:SumOfStatesPoint energy="50.883382089384611">682719.37754469016</me:SumOfStatesPoint>
          <me:SumOfStatesPoint energy="51.037302433012066">690106.50018945220</me:SumOfStatesPoint>
          <me:SumOfStatesPoint energy="51.191688379970302">697569.77991857450</me:SumOfStatesPoint>
          <me:SumOfStatesPoint energy="51.346541338692127">705109.97353111010</me:SumOfStatesPoint>
          <me:SumOfStatesPoint energy="51.501862721870815">712727.84518595017</me:SumOfStatesPoint>
          <me:SumOfStatesPoint energy="51.657653946472962">720424.16641497111</me:SumOfStatesPoint>
          <me:SumOfStatesPoint energy="51.813916433751452">728199.71619276504</me:SumOfStatesPoint>
          <me:SumOfStatesPoint energy="51.970651609258404">736055.28100701817</me:SumOfStatesPoint>
          <me:SumOfStatesPoint energy="52.127860902858181">743991.65500535700</me:SumOfStatesPoint>
          <me:SumOfStatesPoint energy="52.285545748740425">752009.64053238172</me:SumOfStatesPoint>
          <me:SumOfStatesPoint energy="52.443707585433152">760110.04790634755</me:SumOfStatesPoint>
          <me:SumOfStatesPoint energy="52.602347855815879">768293.69526329869</me:SumOfStatesPoint>
          <me:SumOfStatesPoint energy="52.761468007132770">776561.40863007354</me:SumOfStatesPoint>
          <me:SumOfStatesPoint energy="52.921069491005852">784914.02199891629</me:SumOfStatesPoint>
          <me:SumOfStatesPoint energy="53.081153763448249">793352.37742223672</me:SumOfStatesPoint>
          <me:SumOfStatesPoint energy="53.241722284877490">801877.32550536678</me:SumOfStatesPoint>
          <me:SumOfStatesPoint energy="53.402776520128796">810489.72548575327</me:SumOfStatesPoint>
          <me:SumOfStatesPoint energy="53.564317938468463">819190.44490616443</me:SumOfStatesPoint>
          <me:SumOfStatesPoint energy="53.726348013607257">827980.35967516224</me:SumOfStatesPoint>
          <me:SumOfStatesPoint energy="53.888868223713885">836860.35414620221</me:SumOfStatesPoint>
          <me:SumOfStatesPoint energy="54.051880051428434">845831.32120295975</me:SumOfStatesPoint>
          <me:SumOfStatesPoint energy="54.215384983875943">854894.16270542750</me:SumOfStatesPoint>
          <me:SumOfStatesPoint energy="54.379384512679941">864049.78980890894</me:SumOfStatesPoint>
          <me:SumOfStatesPoint energy="54.543880133976060">873299.12251029047</me:SumOfStatesPoint>
          <me:SumOfStatesPoint energy="54.708873348425684">882643.08967715967</me:SumOfStatesPoint>
          <me:SumOfStatesPoint energy="54.874365661229660">892082.62913167884</me:SumOfStatesPoint>
          <me:SumOfStatesPoint energy="55.040358582141984">901618.68773729994</me:SumOfStatesPoint>
          <me:SumOfStatesPoint energy="55.206853625483603">911252.22175164672</me:SumOfStatesPoint>
          <me:SumOfStatesPoint energy="55.373852310156288">920984.19718433951</me:SumOfStatesPoint>
          <me:SumOfStatesPoint energy="55.541356159656360">930815.58942107600</me:SumOfStatesPoint>
          <me:SumOfStatesPoint energy="55.709366702088687">940747.38324946922</me:SumOfStatesPoint>
          <me:SumOfStatesPoint energy="55.877885470180601">950780.57294792798</me:SumOfStatesPoint>
          <me:SumOfStatesPoint energy="56.046914001295868">960916.16238194553</me:SumOfStatesPoint>
          <me:SumOfStatesPoint energy="56.216453837448732">971155.16570786096</me:SumOfStatesPoint>
          <me:SumOfStatesPoint energy="56.386506525317962">981498.60797806620</me:SumOfStatesPoint>
          <me:SumOfStatesPoint energy="56.557073616260979">991947.52424972737</me:SumOfStatesPoint>
          <me:SumOfStatesPoint energy="56.728156666328012">1002502.9595623071</me:SumOfStatesPoint>
          <me:SumOfStatesPoint energy="56.899757236276265">1013165.9690319740</me:SumOfStatesPoint>
          <me:SumOfStatesPoint energy="57.071876891584189">1023937.6198731648</me:SumOfStatesPoint>
          <me:SumOfStatesPoint energy="57.244517202465744">1034819.0576997928</me:SumOfStatesPoint>
          <me:SumOfStatesPoint energy="57.417679743884726">1045811.5246924916</me:SumOfStatesPoint>
          <me:SumOfStatesPoint energy="57.591366095569150">1056916.2816504801</me:SumOfStatesPoint>
          <me:SumOfStatesPoint energy="57.765577842025635">1068134.6029021789</me:SumOfStatesPoint>
          <me:SumOfStatesPoint energy="57.940316572553883">1079467.7764424232</me:SumOfStatesPoint>
          <me:SumOfStatesPoint energy="58.115583881261166">1090917.1081885763</me:SumOfStatesPoint>
          <me:SumOfStatesPoint energy="58.291381367076873">1102483.9675006813</me:SumOfStatesPoint>
          <me:SumOfStatesPoint energy="58.467710633767091">1114169.7714805095</me:SumOfStatesPoint>
          <me:SumOfStatesPoint energy="58.644573289949243">1125975.9536171975</me:SumOfStatesPoint>
          <me:SumOfStatesPoint energy="58.821970949106756">1137903.9633844614</me:SumOfStatesPoint>
          <me:SumOfStatesPoint energy="58.999905229603797">1149955.2664063410</me:SumOfStatesPoint>
          <me:SumOfStatesPoint energy="59.178377754700008">1162131.3554711775</me:SumOfStatesPoint>
          <me:SumOfStatesPoint energy="59.357390152565337">1174433.7837043598</me:SumOfStatesPoint>
          <me:SumOfStatesPoint energy="59.536944056294892">1186864.1328626764</me:SumOfStatesPoint>
          <me:SumOfStatesPoint energy="59.717041103923833">1199424.0027386374</me:SumOfStatesPoint>
          <me:SumOfStatesPoint energy="59.897682938442301">1212115.0113497754</me:SumOfStatesPoint>
          <me:SumOfStatesPoint energy="60.078871207810437">1224938.7958979723</me:SumOfStatesPoint>
          <me:SumOfStatesPoint energy="60.260607564973391">1237897.0368323983</me:SumOfStatesPoint>
          <me:SumOfStatesPoint energy="60.442893667876426">1250991.4631868096</me:SumOfStatesPoint>
          <me:SumOfStatesPoint energy="60.625731179479999">1264223.8257048689</me:SumOfStatesPoint>
          <me:SumOfStatesPoint energy="60.809121767774990">1277595.8953750983</me:SumOfStatesPoint>
          <me:SumOfStatesPoint energy="60.993067105797849">1291109.4636449250</me:SumOfStatesPoint>
          <me:SumOfStatesPoint energy="61.177568871645981">1304766.3502668831</me:SumOfStatesPoint>
          <me:SumOfStatesPoint energy="61.362628748492888">1318568.4303516026</me:SumOfStatesPoint>
          <me:SumOfStatesPoint energy="61.548248424603649">1332517.6105374482</me:SumOfStatesPoint>
          <me:SumOfStatesPoint energy="61.734429593350278">1346615.8197498803</me:SumOfStatesPoint>
          <me:SumOfStatesPoint energy="61.921173953227168">1360865.0094379389</me:SumOfStatesPoint>
          <me:SumOfStatesPoint energy="62.108483207866598">1375267.1553754141</me:SumOfStatesPoint>
          <me:SumOfStatesPoint energy="62.296359066054272">1389824.2819358292</me:SumOfStatesPoint>
          <me:SumOfStatesPoint energy="62.484803241744920">1404538.4581381935</me:SumOfStatesPoint>
          <me:SumOfStatesPoint energy="62.673817454077899">1419411.7779870990</me:SumOfStatesPoint>
          <me:SumOfStatesPoint energy="62.863403427392917">1434446.3601338323</me:SumOfStatesPoint>
          <me:SumOfStatesPoint energy="63.053562891245733">1449644.3483115011</me:SumOfStatesPoint>
          <me:SumOfStatesPoint energy="63.244297580423961">1465007.9270793158</me:SumOfStatesPoint>
          <me:SumOfStatesPoint energy="63.435609234962868">1480539.3347501606</me:SumOfStatesPoint>
          <me:SumOfStatesPoint energy="63.627499600161279">1496240.8390607894</me:SumOfStatesPoint>
          <me:SumOfStatesPoint energy="63.819970426597472">1512114.7345998900</me:SumOfStatesPoint>
          <me:SumOfStatesPoint energy="64.013023470145157">1528163.3430976479</me:SumOfStatesPoint>
          <me:SumOfStatesPoint energy="64.206660491989524">1544389.0228910143</me:SumOfStatesPoint>
          <me:SumOfStatesPoint energy="64.400883258643233">1560794.1903625524</me:SumOfStatesPoint>
          <me:SumOfStatesPoint energy="64.595693541962618">1577381.2968149798</me:SumOfStatesPoint>
          <me:SumOfStatesPoint energy="64.791093119163818">1594152.8227074731</me:SumOfStatesPoint>
          <me:SumOfStatesPoint energy="64.987083772838943">1611111.2779682414</me:SumOfStatesPoint>
          <me:SumOfStatesPoint energy="65.183667290972423">1628259.2083602860</me:SumOfStatesPoint>
          <me:SumOfStatesPoint energy="65.380845466957254">1645599.2194898224</me:SumOfStatesPoint>
          <me:SumOfStatesPoint energy="65.578620099611371">1663133.9570960612</me:SumOfStatesPoint>
          <me:SumOfStatesPoint energy="65.776992993194099">1680866.0984946955</me:SumOfStatesPoint>
          <me:SumOfStatesPoint energy="65.975965957422531">1698798.3529147983</me:SumOfStatesPoint>
          <me:SumOfStatesPoint energy="66.175540807488133">1716933.4668348040</me:SumOfStatesPoint>
          <me:SumOfStatesPoint energy="66.375719364073234">1735274.2483233516</me:SumOfStatesPoint>
          <me:SumOfStatesPoint energy="66.576503453367650">1753823.5493912606</me:SumOfStatesPoint>
          <me:SumOfStatesPoint energy="66.777894907085397">1772584.2561803050</me:SumOfStatesPoint>
          <me:SumOfStatesPoint energy="66.979895562481275">1791559.2893170870</me:SumOfStatesPoint>
          <me:SumOfStatesPoint energy="67.182507262367849">1810751.6096211718</me:SumOfStatesPoint>
          <me:SumOfStatesPoint energy="67.385731855131993">1830164.2421837633</me:SumOfStatesPoint>
          <me:SumOfStatesPoint energy="67.589571194751926">1849800.2580953964</me:SumOfStatesPoint>
          <me:SumOfStatesPoint energy="67.794027140814109">1869662.7652530938</me:SumOfStatesPoint>
          <me:SumOfStatesPoint energy="67.999101558530143">1889754.9087490009</me:SumOfStatesPoint>
          <me:SumOfStatesPoint energy="68.204796318753836">1910079.8784786228</me:SumOfStatesPoint>
          <me:SumOfStatesPoint energy="68.411113297998284">1930640.9318146927</me:SumOfStatesPoint>
          <me:SumOfStatesPoint energy="68.618054378452953">1951441.3726705110</me:SumOfStatesPoint>
          <me:SumOfStatesPoint energy="68.825621448000831">1972484.5445886282</me:SumOfStatesPoint>
          <me:SumOfStatesPoint energy="69.033816400235722">1993773.8311983517</me:SumOfStatesPoint>
          <me:SumOfStatesPoint energy="69.242641134479470">2015312.6679954729</me:SumOfStatesPoint>
          <me:SumOfStatesPoint energy="69.452097555799284">2037104.5599834246</me:SumOfStatesPoint>
          <me:SumOfStatesPoint energy="69.662187575025158">2059153.0586010157</me:SumOfStatesPoint>
          <me:SumOfStatesPoint energy="69.872913108767236">2081461.7579060353</me:SumOfStatesPoint>
          <me:SumOfStatesPoint energy="70.084276079433380">2104034.2954979837</me:SumOfStatesPoint>
          <me:SumOfStatesPoint energy="70.296278415246618">2126874.3708282784</me:SumOfStatesPoint>
          <me:SumOfStatesPoint energy="70.508922050262839">2149985.7516852245</me:SumOfStatesPoint>
          <me:SumOfStatesPoint energy="70.722208924388326">2173372.2527410430</me:SumOfStatesPoint>
          <me:SumOfStatesPoint energy="70.936140983397536">2197037.7344477484</me:SumOfStatesPoint>
          <me:SumOfStatesPoint energy="71.150720178950806">2220986.1060934928</me:SumOfStatesPoint>
          <me:SumOfStatesPoint energy="71.365948468612189">2245221.3501784666</me:SumOfStatesPoint>
          <me:SumOfStatesPoint energy="71.581827815867285">2269747.5125573827</me:SumOfStatesPoint>
          <me:SumOfStatesPoint energy="71.798360190141167">2294568.6878801049</me:SumOfStatesPoint>
          <me:SumOfStatesPoint energy="72.015547566816338">2319689.0199223803</me:SumOfStatesPoint>
          <me:SumOfStatesPoint energy="72.233391927250779">2345112.7113161818</me:SumOfStatesPoint>
          <me:SumOfStatesPoint energy="72.451895258796000">2370844.0449255402</me:SumOfStatesPoint>
          <me:SumOfStatesPoint energy="72.671059554815159">2396887.3611030960</me:SumOfStatesPoint>
          <me:SumOfStatesPoint energy="72.890886814701290">2423247.0523020118</me:SumOfStatesPoint>
          <me:SumOfStatesPoint energy="73.111379043895482">2449927.5646079998</me:SumOfStatesPoint>
          <me:SumOfStatesPoint energy="73.332538253905255">2476933.4193064691</me:SumOfStatesPoint>
          <me:SumOfStatesPoint energy="73.554366462322818">2504269.2136812732</me:SumOfStatesPoint>
          <me:SumOfStatesPoint energy="73.776865692843543">2531939.6011413764</me:SumOfStatesPoint>
          <me:SumOfStatesPoint energy="74.000037975284371">2559949.2909012116</me:SumOfStatesPoint>
          <me:SumOfStatesPoint energy="74.223885345602483">2588303.0562507603</me:SumOfStatesPoint>
          <me:SumOfStatesPoint energy="74.448409845913616">2617005.7584351287</me:SumOfStatesPoint>
          <me:SumOfStatesPoint energy="74.673613524510898">2646062.3247563411</me:SumOfStatesPoint>
          <me:SumOfStatesPoint energy="74.899498435883444">2675477.7416089047</me:SumOfStatesPoint>
          <me:SumOfStatesPoint energy="75.126066640735147">2705257.0564481542</me:SumOfStatesPoint>
          <me:SumOfStatesPoint energy="75.353320206003431">2735405.4011148694</me:SumOfStatesPoint>
          <me:SumOfStatesPoint energy="75.581261204878132">2765927.9897479317</me:SumOfStatesPoint>
          <me:SumOfStatesPoint energy="75.809891716820417">2796830.0996912019</me:SumOfStatesPoint>
          <me:SumOfStatesPoint energy="76.039213827581747">2828117.0715291505</me:SumOfStatesPoint>
          <me:SumOfStatesPoint energy="76.269229629222892">2859794.3222307637</me:SumOfStatesPoint>
          <me:SumOfStatesPoint energy="76.499941220133053">2891867.3639902822</me:SumOfStatesPoint>
          <me:SumOfStatesPoint energy="76.731350705048939">2924341.7795837615</me:SumOfStatesPoint>
          <me:SumOfStatesPoint energy="76.963460195074049">2957223.2186219632</me:SumOfStatesPoint>
          <me:SumOfStatesPoint energy="77.196271807697855">2990517.4030567645</me:SumOfStatesPoint>
          <me:SumOfStatesPoint energy="77.429787666815216">3024230.1542444997</me:SumOfStatesPoint>
          <me:SumOfStatesPoint energy="77.664009902745619">3058367.3755831155</me:SumOfStatesPoint>
          <me:SumOfStatesPoint energy="77.898940652252733">3092935.0411367663</me:SumOfStatesPoint>
          <me:SumOfStatesPoint energy="78.134582058563865">3127939.1978722336</me:SumOfStatesPoint>
          <me:SumOfStatesPoint energy="78.370936271389482">3163385.9904787662</me:SumOfStatesPoint>
          <me:SumOfStatesPoint energy="78.608005446942855">3199281.6583927320</me:SumOfStatesPoint>
          <me:SumOfStatesPoint energy="78.845791747959709">3235632.5163012249</me:SumOfStatesPoint>
          <me:SumOfStatesPoint energy="79.084297343717978">3272444.9546662471</me:SumOfStatesPoint>
          <me:SumOfStatesPoint energy="79.323524410057587">3309725.4592273599</me:SumOfStatesPoint>
          <me:SumOfStatesPoint energy="79.563475129400274">3347480.6212555207</me:SumOfStatesPoint>
          <me:SumOfStatesPoint energy="79.804151690769544">3385717.1130146547</me:SumOfStatesPoint>
          <me:SumOfStatesPoint energy="80.045556289810591">3424441.6864415468</me:SumOfStatesPoint>
          <me:SumOfStatesPoint energy="80.287691128810380">3463661.1878616437</me:SumOfStatesPoint>
          <me:SumOfStatesPoint energy="80.530558416717710">3503382.5774057331</me:SumOfStatesPoint>
          <me:SumOfStatesPoint energy="80.774160369163354">3543612.9027935262</me:SumOfStatesPoint>
          <me:SumOfStatesPoint energy="81.018499208480293">3584359.2957660914</me:SumOfStatesPoint>
          <me:SumOfStatesPoint energy="81.263577163723951">3625628.9835759830</me:SumOfStatesPoint>
          <me:SumOfStatesPoint energy="81.509396470692650">3667429.3134677107</me:SumOfStatesPoint>
          <me:SumOfStatesPoint energy="81.755959371947839">3709767.7270383909</me:SumOfStatesPoint>
          <me:SumOfStatesPoint energy="82.003268116834661">3752651.7545035286</me:SumOfStatesPoint>
          <me:SumOfStatesPoint energy="82.251324961502434">3796089.0248448499</me:SumOfStatesPoint>
          <me:SumOfStatesPoint energy="82.500132168925248">3840087.2932665371</me:SumOfStatesPoint>
          <me:SumOfStatesPoint energy="82.749692008922608">3884654.4158573877</me:SumOfStatesPoint>
          <me:SumOfStatesPoint energy="83.000006758180120">3929798.3421578971</me:SumOfStatesPoint>
          <me:SumOfStatesPoint energy="83.251078700270341">3975527.1245119711</me:SumOfStatesPoint>
          <me:SumOfStatesPoint energy="83.502910125673466">4021848.9444338568</me:SumOfStatesPoint>
          <me:SumOfStatesPoint energy="83.755503331798366">4068772.0891093472</me:SumOfStatesPoint>
          <me:SumOfStatesPoint energy="84.008860623003457">4116304.9441623436</me:SumOfStatesPoint>
          <me:SumOfStatesPoint energy="84.262984310617796">4164456.0069412142</me:SumOfStatesPoint>
          <me:SumOfStatesPoint energy="84.517876712962064">4213233.9198469818</me:SumOfStatesPoint>
          <me:SumOfStatesPoint energy="84.773540155369830">4262647.4379497916</me:SumOfStatesPoint>
          <me:SumOfStatesPoint energy="85.029976970208693">4312705.4202574156</me:SumOfStatesPoint>
          <me:SumOfStatesPoint energy="85.287189496901547">4363416.8328413730</me:SumOfStatesPoint>
          <me:SumOfStatesPoint energy="85.545180081948004">4414790.7537135454</me:SumOfStatesPoint>
          <me:SumOfStatesPoint energy="85.803951078945715">4466836.3693395853</me:SumOfStatesPoint>
          <me:SumOfStatesPoint energy="86.063504848611899">4519562.9753632452</me:SumOfStatesPoint>
          <me:SumOfStatesPoint energy="86.323843758804841">4572980.0507695796</me:SumOfStatesPoint>
          <me:SumOfStatesPoint energy="86.584970184545497">4627097.3325832682</me:SumOfStatesPoint>
          <me:SumOfStatesPoint energy="86.846886508039219">4681924.6910991482</me:SumOfStatesPoint>
          <me:SumOfStatesPoint energy="87.109595118697413">4737472.1054601222</me:SumOfStatesPoint>
          <me:SumOfStatesPoint energy="87.373098413159340">4793749.3604200026</me:SumOfStatesPoint>
          <me:SumOfStatesPoint energy="87.637398795314056">4850765.9640762638</me:SumOfStatesPoint>
          <me:SumOfStatesPoint energy="87.902498676322253">4908531.5084469598</me:SumOfStatesPoint>
          <me:SumOfStatesPoint energy="88.168400474638332">4967055.6066759992</me:SumOfStatesPoint>
          <me:SumOfStatesPoint energy="88.435106616032385">5026346.8160117622</me:SumOfStatesPoint>
          <me:SumOfStatesPoint energy="88.702619533612406">5086412.9568233863</me:SumOfStatesPoint>
          <me:SumOfStatesPoint energy="88.970941667846418">5147261.9065820072</me:SumOfStatesPoint>
          <me:SumOfStatesPoint energy="89.240075466584813">5208901.5181827424</me:SumOfStatesPoint>
          <me:SumOfStatesPoint energy="89.510023385082590">5271339.1643606154</me:SumOfStatesPoint>
          <me:SumOfStatesPoint energy="89.780787886021784">5334582.0904574534</me:SumOfStatesPoint>
          <me:SumOfStatesPoint energy="90.052371439534099">5398637.6021487545</me:SumOfStatesPoint>
          <me:SumOfStatesPoint energy="90.324776523223136">5463512.8504507430</me:SumOfStatesPoint>
          <me:SumOfStatesPoint energy="90.598005622187216">5529214.5492643006</me:SumOfStatesPoint>
          <me:SumOfStatesPoint energy="90.872061229041975">5595749.3934908118</me:SumOfStatesPoint>
          <me:SumOfStatesPoint energy="91.146945843943129">5663124.1112761656</me:SumOfStatesPoint>
          <me:SumOfStatesPoint energy="91.422661974609284">5731345.1664207624</me:SumOfStatesPoint>
          <me:SumOfStatesPoint energy="91.699212136344769">5800418.7784946505</me:SumOfStatesPoint>
          <me:SumOfStatesPoint energy="91.976598852062665">5870351.1952743046</me:SumOfStatesPoint>
          <me:SumOfStatesPoint energy="92.254824652307718">5941148.6302938163</me:SumOfStatesPoint>
          <me:SumOfStatesPoint energy="92.533892075279510">6012816.9561620848</me:SumOfStatesPoint>
          <me:SumOfStatesPoint energy="92.813803666855563">6085361.9543426344</me:SumOfStatesPoint>
          <me:SumOfStatesPoint energy="93.094561980614628">6158789.4319094587</me:SumOfStatesPoint>
          <me:SumOfStatesPoint energy="93.376169577859869">6233105.0296184681</me:SumOfStatesPoint>
          <me:SumOfStatesPoint energy="93.658629027642348">6308314.1121752020</me:SumOfStatesPoint>
          <me:SumOfStatesPoint energy="93.941942906784405">6384422.0386210755</me:SumOfStatesPoint>
          <me:SumOfStatesPoint energy="94.226113799903146">6461434.1463154843</me:SumOfStatesPoint>
          <me:SumOfStatesPoint energy="94.511144299434079">6539355.4803973408</me:SumOfStatesPoint>
          <me:SumOfStatesPoint energy="94.797037005654715">6618190.9572831867</me:SumOfStatesPoint>
          <me:SumOfStatesPoint energy="95.083794526708303">6697945.5011568386</me:SumOfStatesPoint>
          <me:SumOfStatesPoint energy="95.371419478627644">6778623.8856041757</me:SumOfStatesPoint>
          <me:SumOfStatesPoint energy="95.659914485358939">6860230.6114614615</me:SumOfStatesPoint>
          <me:SumOfStatesPoint energy="95.949282178785737">6942770.1533905566</me:SumOfStatesPoint>
          <me:SumOfStatesPoint energy="96.239525198752901">7026246.9450061424</me:SumOfStatesPoint>
          <me:SumOfStatesPoint energy="96.530646193090760">7110665.1312801531</me:SumOfStatesPoint>
          <me:SumOfStatesPoint energy="96.822647817639222">7196028.7305509029</me:SumOfStatesPoint>
          <me:SumOfStatesPoint energy="97.115532736272016">7282341.7482261732</me:SumOfStatesPoint>
          <me:SumOfStatesPoint energy="97.409303620920980">7369608.0017776350</me:SumOfStatesPoint>
          <me:SumOfStatesPoint energy="97.703963151600462">7457831.0587207563</me:SumOfStatesPoint>
          <me:SumOfStatesPoint energy="97.999514016431746">7547014.4532255707</me:SumOfStatesPoint>
          <me:SumOfStatesPoint energy="98.295958911667583">7637161.6312405923</me:SumOfStatesPoint>
          <me:SumOfStatesPoint energy="98.593300541716729">7728275.7348061334</me:SumOfStatesPoint>
          <me:SumOfStatesPoint energy="98.891541619168848">7820359.8088801997</me:SumOfStatesPoint>
          <me:SumOfStatesPoint energy="99.190684864818905">7913416.8532884866</me:SumOfStatesPoint>
          <me:SumOfStatesPoint energy="99.490733007692270">8007449.6067868099</me:SumOfStatesPoint>
          <me:SumOfStatesPoint energy="99.791688785069454">8102460.6117563853</me:SumOfStatesPoint>
          <me:SumOfStatesPoint energy="100.09355494251123">8198452.3684172714</me:SumOfStatesPoint>
          <me:SumOfStatesPoint energy="100.39633423388338">8295427.1943975361</me:SumOfStatesPoint>
          <me:SumOfStatesPoint energy="100.70002942138237">8393387.1257695612</me:SumOfStatesPoint>
          <me:SumOfStatesPoint energy="101.00464327555981">8492334.1297202986</me:SumOfStatesPoint>
          <me:SumOfStatesPoint energy="101.31017857534854">8592270.0556971598</me:SumOfStatesPoint>
          <me:SumOfStatesPoint energy="101.61663810808717">8693196.4339888152</me:SumOfStatesPoint>
          <me:SumOfStatesPoint energy="101.92402466954628">8795114.6746842470</me:SumOfStatesPoint>
          <me:SumOfStatesPoint energy="102.23234106395316">8898026.1018253937</me:SumOfStatesPoint>
          <me:SumOfStatesPoint energy="102.54159010401821">9001931.7353322562</me:SumOfStatesPoint>
          <me:SumOfStatesPoint energy="102.85177461095974">9106832.4048508797</me:SumOfStatesPoint>
          <me:SumOfStatesPoint energy="103.16289741453056">9212728.8614553157</me:SumOfStatesPoint>
          <me:SumOfStatesPoint energy="103.47496135304297">9319621.5916392971</me:SumOfStatesPoint>
          <me:SumOfStatesPoint energy="103.78796927339538">9427510.8232193422</me:SumOfStatesPoint>
          <me:SumOfStatesPoint energy="104.10192403109794">9536396.6957590953</me:SumOfStatesPoint>
          <me:SumOfStatesPoint energy="104.41682849029829">9646279.1256400682</me:SumOfStatesPoint>
          <me:SumOfStatesPoint energy="104.73268552380847">9757157.7171272729</me:SumOfStatesPoint>
          <me:SumOfStatesPoint energy="105.04949801313022">9869031.9641947001</me:SumOfStatesPoint>
          <me:SumOfStatesPoint energy="105.36726884848215">9981901.1699095387</me:SumOfStatesPoint>
          <me:SumOfStatesPoint energy="105.68600092882524">10095764.290264739</me:SumOfStatesPoint>
          <me:SumOfStatesPoint energy="106.00569716189014">10210620.141006146</me:SumOfStatesPoint>
          <me:SumOfStatesPoint energy="106.32636046420289">10326467.366538167</me:SumOfStatesPoint>
          <me:SumOfStatesPoint energy="106.64799376111228">10443304.245398380</me:SumOfStatesPoint>
          <me:SumOfStatesPoint energy="106.97059998681578">10561128.881951841</me:SumOfStatesPoint>
          <me:SumOfStatesPoint energy="107.29418208438716">10679939.216956895</me:SumOfStatesPoint>
          <me:SumOfStatesPoint energy="107.61874300580236">10799732.817115728</me:SumOfStatesPoint>
          <me:SumOfStatesPoint energy="107.94428571196744">10920507.040570481</me:SumOfStatesPoint>
          <me:SumOfStatesPoint energy="108.27081317274465">11042259.081107417</me:SumOfStatesPoint>
          <me:SumOfStatesPoint energy="108.59832836698037">11164985.753683457</me:SumOfStatesPoint>
          <me:SumOfStatesPoint energy="108.92683428253147">11288683.633564806</me:SumOfStatesPoint>
          <me:SumOfStatesPoint energy="109.25633391629340">11413349.124937078</me:SumOfStatesPoint>
          <me:SumOfStatesPoint energy="109.58683027422667">11538978.246913144</me:SumOfStatesPoint>
          <me:SumOfStatesPoint energy="109.91832637138516">11665566.753123725</me:SumOfStatesPoint>
          <me:SumOfStatesPoint energy="110.25082523194271">11793110.215025797</me:SumOfStatesPoint>
          <me:SumOfStatesPoint energy="110.58432988922166">11921603.808785034</me:SumOfStatesPoint>
          <me:SumOfStatesPoint energy="110.91884338571954">12051042.425357513</me:SumOfStatesPoint>
          <me:SumOfStatesPoint energy="111.25436877313780">12181420.758948045</me:SumOfStatesPoint>
          <me:SumOfStatesPoint energy="111.59090911240872">12312733.093338164</me:SumOfStatesPoint>
          <me:SumOfStatesPoint energy="111.92846747372425">12444973.413583335</me:SumOfStatesPoint>
          <me:SumOfStatesPoint energy="112.26704693656309">12578135.489994705</me:SumOfStatesPoint>
          <me:SumOfStatesPoint energy="112.60665058971969">12712212.662529200</me:SumOfStatesPoint>
          <me:SumOfStatesPoint energy="112.94728153133156">12847197.964946382</me:SumOfStatesPoint>
          <me:SumOfStatesPoint energy="113.28894286890838">12983084.194100078</me:SumOfStatesPoint>
          <me:SumOfStatesPoint energy="113.63163771935953">13119863.693400038</me:SumOfStatesPoint>
          <me:SumOfStatesPoint energy="113.97536920902333">13257528.498350736</me:SumOfStatesPoint>
          <me:SumOfStatesPoint energy="114.32014047369474">13396070.379266322</me:SumOfStatesPoint>
          <me:SumOfStatesPoint energy="114.66595465865470">13535480.628372997</me:SumOfStatesPoint>
          <me:SumOfStatesPoint energy="115.01281491869852">13675750.232498968</me:SumOfStatesPoint>
          <me:SumOfStatesPoint energy="115.36072441816430">13816869.877190541</me:SumOfStatesPoint>
          <me:SumOfStatesPoint energy="115.70968633096260">13958829.753361994</me:SumOfStatesPoint>
          <me:SumOfStatesPoint energy="116.05970384060450">14101619.751904948</me:SumOfStatesPoint>
          <me:SumOfStatesPoint energy="116.41078014023152">14245229.410036681</me:SumOfStatesPoint>
          <me:SumOfStatesPoint energy="116.76291843264387">14389647.750151023</me:SumOfStatesPoint>
          <me:SumOfStatesPoint energy="117.11612193033058">14534863.494491510</me:SumOfStatesPoint>
          <me:SumOfStatesPoint energy="117.47039385549785">14680864.974698005</me:SumOfStatesPoint>
          <me:SumOfStatesPoint energy="117.82573744009942">14827640.052181873</me:SumOfStatesPoint>
          <me:SumOfStatesPoint energy="118.18215592586510">14975176.281397114</me:SumOfStatesPoint>
          <me:SumOfStatesPoint energy="118.53965256433128">15123460.643703137</me:SumOfStatesPoint>
          <me:SumOfStatesPoint energy="118.89823061686965">15272479.545096084</me:SumOfStatesPoint>
          <me:SumOfStatesPoint energy="119.25789335471792">15422219.105068658</me:SumOfStatesPoint>
          <me:SumOfStatesPoint energy="119.61864405900869">15572665.371790864</me:SumOfStatesPoint>
          <me:SumOfStatesPoint energy="119.98048602080030">15723804.222358700</me:SumOfStatesPoint>
          <me:SumOfStatesPoint energy="120.34342254110601">15875621.930193499</me:SumOfStatesPoint>
          <me:SumOfStatesPoint energy="120.70745693092496">16028107.771962758</me:SumOfStatesPoint>
          <me:SumOfStatesPoint energy="121.07259251127148">16181251.761376668</me:SumOfStatesPoint>
          <me:SumOfStatesPoint energy="121.43883261320630">16335044.237955794</me:SumOfStatesPoint>
          <me:SumOfStatesPoint energy="121.80618057786602">16489476.560918646</me:SumOfStatesPoint>
          <me:SumOfStatesPoint energy="122.17463975649454">16644540.089105712</me:SumOfStatesPoint>
          <me:SumOfStatesPoint energy="122.54421351047264">16800226.717234500</me:SumOfStatesPoint>
          <me:SumOfStatesPoint energy="122.91490521134970">16956528.942393497</me:SumOfStatesPoint>
          <me:SumOfStatesPoint energy="123.28671824087336">17113439.218984589</me:SumOfStatesPoint>
          <me:SumOfStatesPoint energy="123.65965599102141">17270950.578779656</me:SumOfStatesPoint>
          <me:SumOfStatesPoint energy="124.03372186403182">17429056.258227136</me:SumOfStatesPoint>
          <me:SumOfStatesPoint energy="124.40891927243462">17587749.564611722</me:SumOfStatesPoint>
          <me:SumOfStatesPoint energy="124.78525163908218">17747024.344134700</me:SumOfStatesPoint>
          <me:SumOfStatesPoint energy="125.16272239718133">17906874.443292726</me:SumOfStatesPoint>
          <me:SumOfStatesPoint energy="125.54133499032373">18067293.966145586</me:SumOfStatesPoint>
          <me:SumOfStatesPoint energy="125.92109287251820">18228277.361612100</me:SumOfStatesPoint>
          <me:SumOfStatesPoint energy="126.30199950822175">18389819.044753544</me:SumOfStatesPoint>
          <me:SumOfStatesPoint energy="126.68405837237088">18551913.825627852</me:SumOfStatesPoint>
          <me:SumOfStatesPoint energy="127.06727295041416">18714556.633190982</me:SumOfStatesPoint>
          <me:SumOfStatesPoint energy="127.45164673834302">18877742.481732480</me:SumOfStatesPoint>
          <me:SumOfStatesPoint energy="127.83718324272459">19041466.759622514</me:SumOfStatesPoint>
          <me:SumOfStatesPoint energy="128.22388598073280">19205724.839174710</me:SumOfStatesPoint>
          <me:SumOfStatesPoint energy="128.61175848018135">19370512.358791988</me:SumOfStatesPoint>
          <me:SumOfStatesPoint energy="129.00080427955493">19535825.159683045</me:SumOfStatesPoint>
          <me:SumOfStatesPoint energy="129.39102692804261">19701659.103036936</me:SumOfStatesPoint>
          <me:SumOfStatesPoint energy="129.78242998556902">19868010.399131715</me:SumOfStatesPoint>
          <me:SumOfStatesPoint energy="130.17501702282800">20034875.285903700</me:SumOfStatesPoint>
          <me:SumOfStatesPoint energy="130.56879162131406">20202250.191582415</me:SumOfStatesPoint>
          <me:SumOfStatesPoint energy="130.96375737335612">20370131.783482742</me:SumOfStatesPoint>
          <me:SumOfStatesPoint energy="131.35991788214923">20538516.738627646</me:SumOfStatesPoint>
          <me:SumOfStatesPoint energy="131.75727676178857">20707402.051334269</me:SumOfStatesPoint>
          <me:SumOfStatesPoint energy="132.15583763730120">20876784.776442401</me:SumOfStatesPoint>
          <me:SumOfStatesPoint energy="132.55560414468030">21046662.130540390</me:SumOfStatesPoint>
          <me:SumOfStatesPoint energy="132.95657993091734">21217031.575425260</me:SumOfStatesPoint>
          <me:SumOfStatesPoint energy="133.35876865403625">21387890.593233708</me:SumOfStatesPoint>
          <me:SumOfStatesPoint energy="133.76217398312585">21559236.966894709</me:SumOfStatesPoint>
          <me:SumOfStatesPoint energy="134.16679959837433">21731068.551632818</me:SumOfStatesPoint>
          <me:SumOfStatesPoint energy="134.57264919110182">21903383.371633895</me:SumOfStatesPoint>
          <me:SumOfStatesPoint energy="134.97972646379506">22076179.683836717</me:SumOfStatesPoint>
          <me:SumOfStatesPoint energy="135.38803513014014">22249455.786694009</me:SumOfStatesPoint>
          <me:SumOfStatesPoint energy="135.79757891505744">22423210.277042124</me:SumOfStatesPoint>
          <me:SumOfStatesPoint energy="136.20836155473458">22597441.819350809</me:SumOfStatesPoint>
          <me:SumOfStatesPoint energy="136.62038679666153">22772149.281004909</me:SumOfStatesPoint>
          <me:SumOfStatesPoint energy="137.03365839966375">22947331.732972573</me:SumOfStatesPoint>
          <me:SumOfStatesPoint energy="137.44818013393751">23122988.325016953</me:SumOfStatesPoint>
          <me:SumOfStatesPoint energy="137.86395578108329">23299118.501815680</me:SumOfStatesPoint>
          <me:SumOfStatesPoint energy="138.28098913414118">23475721.768635295</me:SumOfStatesPoint>
          <me:SumOfStatesPoint energy="138.69928399762500">23652797.883992732</me:SumOfStatesPoint>
          <me:SumOfStatesPoint energy="139.11884418755676">23830346.764096763</me:SumOfStatesPoint>
          <me:SumOfStatesPoint energy="139.53967353150230">24008368.468275845</me:SumOfStatesPoint>
          <me:SumOfStatesPoint energy="139.96177586860517">24186863.324199192</me:SumOfStatesPoint>
          <me:SumOfStatesPoint energy="140.38515504962274">24365831.735207468</me:SumOfStatesPoint>
          <me:SumOfStatesPoint energy="140.80981493696021">24545274.401961241</me:SumOfStatesPoint>
          <me:SumOfStatesPoint energy="141.23575940470698">24725192.133952808</me:SumOfStatesPoint>
          <me:SumOfStatesPoint energy="141.66299233867088">24905585.972110324</me:SumOfStatesPoint>
          <me:SumOfStatesPoint energy="142.09151763641466">25086457.164203539</me:SumOfStatesPoint>
          <me:SumOfStatesPoint energy="142.52133920729059">25267807.100803953</me:SumOfStatesPoint>
          <me:SumOfStatesPoint energy="142.95246097247710">25449637.463181596</me:SumOfStatesPoint>
          <me:SumOfStatesPoint energy="143.38488686501344">25631950.034040827</me:SumOfStatesPoint>
          <me:SumOfStatesPoint energy="143.81862082983679">25814746.902312219</me:SumOfStatesPoint>
          <me:SumOfStatesPoint energy="144.25366682381699">25998030.292660732</me:SumOfStatesPoint>
          <me:SumOfStatesPoint energy="144.69002881579388">26181802.684172139</me:SumOfStatesPoint>
          <me:SumOfStatesPoint energy="145.12771078661231">26366066.772188783</me:SumOfStatesPoint>
          <me:SumOfStatesPoint energy="145.56671672915962">26550825.436125554</me:SumOfStatesPoint>
          <me:SumOfStatesPoint energy="146.00705064840085">26736081.847510625</me:SumOfStatesPoint>
          <me:SumOfStatesPoint energy="146.44871656141660">26921839.317159038</me:SumOfStatesPoint>
          <me:SumOfStatesPoint energy="146.89171849743829">27108101.483470351</me:SumOfStatesPoint>
          <me:SumOfStatesPoint energy="147.33606049788628">27294872.130471371</me:SumOfStatesPoint>
          <me:SumOfStatesPoint energy="147.78174661640543">27482155.352437865</me:SumOfStatesPoint>
          <me:SumOfStatesPoint energy="148.22878091890342">27669955.440177374</me:SumOfStatesPoint>
          <me:SumOfStatesPoint energy="148.67716748358643">27858276.948257022</me:SumOfStatesPoint>
          <me:SumOfStatesPoint energy="149.12691040099773">28047124.694846187</me:SumOfStatesPoint>
          <me:SumOfStatesPoint energy="149.57801377405372">28236503.712163284</me:SumOfStatesPoint>
          <me:SumOfStatesPoint energy="150.03048171808257">28426419.351667717</me:SumOfStatesPoint>
          <me:SumOfStatesPoint energy="150.48431836086053">28616877.151839618</me:SumOfStatesPoint>
          <me:SumOfStatesPoint energy="150.93952784265090">28807883.011980828</me:SumOfStatesPoint>
          <me:SumOfStatesPoint energy="151.39611431624047">28999443.013968058</me:SumOfStatesPoint>
          <me:SumOfStatesPoint energy="151.85408194697865">29191563.569197956</me:SumOfStatesPoint>
          <me:SumOfStatesPoint energy="152.31343491281427">29384251.301378991</me:SumOfStatesPoint>
          <me:SumOfStatesPoint energy="152.77417740433481">29577513.258205049</me:SumOfStatesPoint>
          <me:SumOfStatesPoint energy="153.23631362480404">29771356.788403757</me:SumOfStatesPoint>
          <me:SumOfStatesPoint energy="153.69984779020007">29965789.221064750</me:SumOfStatesPoint>
          <me:SumOfStatesPoint energy="154.16478412925474">30160817.855519917</me:SumOfStatesPoint>
          <me:SumOfStatesPoint energy="154.63112688349105">30356449.612919126</me:SumOfStatesPoint>
          <me:SumOfStatesPoint energy="155.09888030726310">30552690.807062760</me:SumOfStatesPoint>
          <me:SumOfStatesPoint energy="155.56804866779359">30749547.700417746</me:SumOfStatesPoint>
          <me:SumOfStatesPoint energy="156.03863624521406">30947026.463724673</me:SumOfStatesPoint>
          <me:SumOfStatesPoint energy="156.51064733260262">31145133.278964899</me:SumOfStatesPoint>
          <me:SumOfStatesPoint energy="156.98408623602447">31343874.258380566</me:SumOfStatesPoint>
          <me:SumOfStatesPoint energy="157.45895727456983">31543255.548599001</me:SumOfStatesPoint>
          <me:SumOfStatesPoint energy="157.93526478039465">31743283.304053996</me:SumOfStatesPoint>
          <me:SumOfStatesPoint energy="158.41301309875885">31943963.732329082</me:SumOfStatesPoint>
          <me:SumOfStatesPoint energy="158.89220658806727">32145303.079489205</me:SumOfStatesPoint>
          <me:SumOfStatesPoint energy="159.37284961990807">32347307.654740583</me:SumOfStatesPoint>
          <me:SumOfStatesPoint energy="159.85494657909396">32549983.832815278</me:SumOfStatesPoint>
          <me:SumOfStatesPoint energy="160.33850186370094">32753338.063028872</me:SumOfStatesPoint>
          <me:SumOfStatesPoint energy="160.82351988510962">32957376.878049560</me:SumOfStatesPoint>
          <me:SumOfStatesPoint energy="161.31000506804429">33162106.895736538</me:SumOfStatesPoint>
          <me:SumOfStatesPoint energy="161.79796185061443">33367534.831019752</me:SumOfStatesPoint>
          <me:SumOfStatesPoint energy="162.28739468435407">33573667.494812332</me:SumOfStatesPoint>
          <me:SumOfStatesPoint energy="162.77830803426355">33780511.805805206</me:SumOfStatesPoint>
          <me:SumOfStatesPoint energy="163.27070637884904">33988074.789087318</me:SumOfStatesPoint>
          <me:SumOfStatesPoint energy="163.76459421016474">34196363.586572610</me:SumOfStatesPoint>
          <me:SumOfStatesPoint energy="164.25997603385238">34405385.456524104</me:SumOfStatesPoint>
          <me:SumOfStatesPoint energy="164.75685636918382">34615147.782174803</me:SumOfStatesPoint>
          <me:SumOfStatesPoint energy="165.25523974910089">34825658.072424427</me:SumOfStatesPoint>
          <me:SumOfStatesPoint energy="165.75513072025805">35036923.968932450</me:SumOfStatesPoint>
          <me:SumOfStatesPoint energy="166.25653384306253">35248953.247639827</me:SumOfStatesPoint>
          <me:SumOfStatesPoint energy="166.75945369171734">35461753.825040251</me:SumOfStatesPoint>
          <me:SumOfStatesPoint energy="167.26389485426157">35675333.759779893</me:SumOfStatesPoint>
          <me:SumOfStatesPoint energy="167.76986193261362">35889701.259100676</me:SumOfStatesPoint>
          <me:SumOfStatesPoint energy="168.27735954261195">36104864.679513663</me:SumOfStatesPoint>
          <me:SumOfStatesPoint energy="168.78639231405813">36320832.534586437</me:SumOfStatesPoint>
          <me:SumOfStatesPoint energy="169.29696489075880">36537613.493528493</me:SumOfStatesPoint>
          <me:SumOfStatesPoint energy="169.80908193056740">36755216.391589373</me:SumOfStatesPoint>
          <me:SumOfStatesPoint energy="170.32274810542791">36973650.225329980</me:SumOfStatesPoint>
          <me:SumOfStatesPoint energy="170.83796810141604">37192924.166896127</me:SumOfStatesPoint>
          <me:SumOfStatesPoint energy="171.35474661878342">37413047.554804429</me:SumOfStatesPoint>
          <me:SumOfStatesPoint energy="171.87308837199907">37634029.913210675</me:SumOfStatesPoint>
          <me:SumOfStatesPoint energy="172.39299808979382">37855880.937274858</me:SumOfStatesPoint>
          <me:SumOfStatesPoint energy="172.91448051520200">38078610.518179044</me:SumOfStatesPoint>
          <me:SumOfStatesPoint energy="173.43754040560617">38302228.722642548</me:SumOfStatesPoint>
          <me:SumOfStatesPoint energy="173.96218253277905">38526745.823752940</me:SumOfStatesPoint>
          <me:SumOfStatesPoint energy="174.48841168292861">38752172.275101706</me:SumOfStatesPoint>
          <me:SumOfStatesPoint energy="175.01623265674007">38978518.746338442</me:SumOfStatesPoint>
          <me:SumOfStatesPoint energy="175.54565026942137">39205796.093836561</me:SumOfStatesPoint>
          <me:SumOfStatesPoint energy="176.07666935074550">39434015.398165323</me:SumOfStatesPoint>
          <me:SumOfStatesPoint energy="176.60929474509604">39663187.935049132</me:SumOfStatesPoint>
          <me:SumOfStatesPoint energy="177.14353131151000">39893325.210187070</me:SumOfStatesPoint>
          <me:SumOfStatesPoint energy="177.67938392372346">40124438.935619101</me:SumOfStatesPoint>
          <me:SumOfStatesPoint energy="178.21685747021468">40356541.056627303</me:SumOfStatesPoint>
          <me:SumOfStatesPoint energy="178.75595685425009">40589643.738660559</me:SumOfStatesPoint>
          <me:SumOfStatesPoint energy="179.29668699392755">40823759.381585568</me:SumOfStatesPoint>
          <me:SumOfStatesPoint energy="179.83905282222284">41058900.621211633</me:SumOfStatesPoint>
          <me:SumOfStatesPoint energy="180.38305928703292">41295080.327892110</me:SumOfStatesPoint>
          <me:SumOfStatesPoint energy="180.92871135122280">41532311.624267533</me:SumOfStatesPoint>
          <me:SumOfStatesPoint energy="181.47601399266924">41770607.868414558</me:SumOfStatesPoint>
          <me:SumOfStatesPoint energy="182.02497220430752">42009982.685358308</me:SumOfStatesPoint>
          <me:SumOfStatesPoint energy="182.57559099417577">42250449.939967021</me:SumOfStatesPoint>
          <me:SumOfStatesPoint energy="183.12787538546186">42492023.774127774</me:SumOfStatesPoint>
          <me:SumOfStatesPoint energy="183.68183041654794">42734718.580145344</me:SumOfStatesPoint>
          <me:SumOfStatesPoint energy="184.23746114105785">42978549.030846551</me:SumOfStatesPoint>
          <me:SumOfStatesPoint energy="184.79477262790166">43223530.066679358</me:SumOfStatesPoint>
          <me:SumOfStatesPoint energy="185.35376996132325">43469676.908012815</me:SumOfStatesPoint>
          <me:SumOfStatesPoint energy="185.91445824094623">43717005.061320759</me:SumOfStatesPoint>
          <me:SumOfStatesPoint energy="186.47684258181974">43965530.311139449</me:SumOfStatesPoint>
          <me:SumOfStatesPoint energy="187.04092811446654">44215268.754128322</me:SumOfStatesPoint>
          <me:SumOfStatesPoint energy="187.60671998492825">44466236.763626695</me:SumOfStatesPoint>
          <me:SumOfStatesPoint energy="188.17422335481388">44718451.006994247</me:SumOfStatesPoint>
          <me:SumOfStatesPoint energy="188.74344340134533">44971928.489158265</me:SumOfStatesPoint>
          <me:SumOfStatesPoint energy="189.31438531740616">45226686.555160180</me:SumOfStatesPoint>
          <me:SumOfStatesPoint energy="189.88705431158746">45482741.778775960</me:SumOfStatesPoint>
          <me:SumOfStatesPoint energy="190.46145560823686">45740109.950181730</me:SumOfStatesPoint>
          <me:SumOfStatesPoint energy="191.03759444750469">45998806.280323230</me:SumOfStatesPoint>
          <me:SumOfStatesPoint energy="191.61547608539331">46258845.693916388</me:SumOfStatesPoint>
          <me:SumOfStatesPoint energy="192.19510579380355">46520242.829632521</me:SumOfStatesPoint>
          <me:SumOfStatesPoint energy="192.77648886058427">46783012.193550743</me:SumOfStatesPoint>
          <me:SumOfStatesPoint energy="193.35963058957913">47047168.117472589</me:SumOfStatesPoint>
          <me:SumOfStatesPoint energy="193.94453630067648">47312724.814468257</me:SumOfStatesPoint>
          <me:SumOfStatesPoint energy="194.53121132985640">47579696.419392385</me:SumOfStatesPoint>
          <me:SumOfStatesPoint energy="195.11966102924080">47848096.951815128</me:SumOfStatesPoint>
          <me:SumOfStatesPoint energy="195.70989076714091">48117940.394131184</me:SumOfStatesPoint>
          <me:SumOfStatesPoint energy="196.30190592810754">48389240.645569071</me:SumOfStatesPoint>
          <me:SumOfStatesPoint energy="196.89571191297892">48662011.565571949</me:SumOfStatesPoint>
          <me:SumOfStatesPoint energy="197.49131413893130">48936266.977825321</me:SumOfStatesPoint>
          <me:SumOfStatesPoint energy="198.08871803952692">49212020.652934738</me:SumOfStatesPoint>
          <me:SumOfStatesPoint energy="198.68792906476520">49489286.355363823</me:SumOfStatesPoint>
          <me:SumOfStatesPoint energy="199.28895268113070">49768077.806344986</me:SumOfStatesPoint>
          <me:SumOfStatesPoint energy="199.89179437164481">50048408.717576578</me:SumOfStatesPoint>
          <me:SumOfStatesPoint energy="200.49645963591396">50330292.789333157</me:SumOfStatesPoint>
          <me:SumOfStatesPoint energy="201.10295399018156">50613743.697291650</me:SumOfStatesPoint>
          <me:SumOfStatesPoint energy="201.71128296737660">50898775.126792453</me:SumOfStatesPoint>
          <me:SumOfStatesPoint energy="202.32145211716579">51185400.744509518</me:SumOfStatesPoint>
          <me:SumOfStatesPoint energy="202.93346700600256">51473634.220304936</me:SumOfStatesPoint>
          <me:SumOfStatesPoint energy="203.54733321717930">51763489.230607487</me:SumOfStatesPoint>
          <me:SumOfStatesPoint energy="204.16305635087761">52054979.441828854</me:SumOfStatesPoint>
          <me:SumOfStatesPoint energy="204.78064202421888">52348118.538911298</me:SumOfStatesPoint>
          <me:SumOfStatesPoint energy="205.40009587131681">52642920.206476785</me:SumOfStatesPoint>
          <me:SumOfStatesPoint energy="206.02142354332733">52939398.136532612</me:SumOfStatesPoint>
          <me:SumOfStatesPoint energy="206.64463070850172">53237566.041111760</me:SumOfStatesPoint>
          <me:SumOfStatesPoint energy="207.26972305223669">53537437.632385194</me:SumOfStatesPoint>
          <me:SumOfStatesPoint energy="207.89670627712786">53839026.643552013</me:SumOfStatesPoint>
          <me:SumOfStatesPoint energy="208.52558610302020">54142346.823570393</me:SumOfStatesPoint>
          <me:SumOfStatesPoint energy="209.15636826706182">54447411.929496109</me:SumOfStatesPoint>
          <me:SumOfStatesPoint energy="209.78905852375462">54754235.745165534</me:SumOfStatesPoint>
          <me:SumOfStatesPoint energy="210.42366264500853">55062832.067008719</me:SumOfStatesPoint>
          <me:SumOfStatesPoint energy="211.06018642019245">55373214.709002919</me:SumOfStatesPoint>
          <me:SumOfStatesPoint energy="211.69863565618877">55685397.512645692</me:SumOfStatesPoint>
          <me:SumOfStatesPoint energy="212.33901617744456">55999394.332001008</me:SumOfStatesPoint>
          <me:SumOfStatesPoint energy="212.98133382602657">56315219.045892738</me:SumOfStatesPoint>
          <me:SumOfStatesPoint energy="213.62559446167265">56632885.559426859</me:SumOfStatesPoint>
          <me:SumOfStatesPoint energy="214.27180396184707">56952407.792786315</me:SumOfStatesPoint>
          <me:SumOfStatesPoint energy="214.91996822179229">57273799.695104487</me:SumOfStatesPoint>
          <me:SumOfStatesPoint energy="215.57009315458455">57597075.240411587</me:SumOfStatesPoint>
          <me:SumOfStatesPoint energy="216.22218469118610">57922248.421291195</me:SumOfStatesPoint>
          <me:SumOfStatesPoint energy="216.87624878050090">58249333.261177197</me:SumOfStatesPoint>
          <me:SumOfStatesPoint energy="217.53229138942737">58578343.807717279</me:SumOfStatesPoint>
          <me:SumOfStatesPoint energy="218.19031850291435">58909294.130125836</me:SumOfStatesPoint>
          <me:SumOfStatesPoint energy="218.85033612401412">59242198.329198070</me:SumOfStatesPoint>
          <me:SumOfStatesPoint energy="219.51235027393884">59577070.529941261</me:SumOfStatesPoint>
          <me:SumOfStatesPoint energy="220.17636699211366">59913924.880968809</me:SumOfStatesPoint>
          <me:SumOfStatesPoint energy="220.84239233623373">60252775.562690735</me:SumOfStatesPoint>
          <me:SumOfStatesPoint energy="221.51043238231759">60593636.780218132</me:SumOfStatesPoint>
          <me:SumOfStatesPoint energy="222.18049322476443">60936522.763090611</me:SumOfStatesPoint>
          <me:SumOfStatesPoint energy="222.85258097640784">61281447.772958279</me:SumOfStatesPoint>
          <me:SumOfStatesPoint energy="223.52670176857342">61628426.097408734</me:SumOfStatesPoint>
          <me:SumOfStatesPoint energy="224.20286175113284">61977472.044985116</me:SumOfStatesPoint>
          <me:SumOfStatesPoint energy="224.88106709256172">62328599.962430924</me:SumOfStatesPoint>
          <me:SumOfStatesPoint energy="225.56132397999497">62681824.228969350</me:SumOfStatesPoint>
          <me:SumOfStatesPoint energy="226.24363861928268">63037159.192326441</me:SumOfStatesPoint>
          <me:SumOfStatesPoint energy="226.92801723504840">63394619.427727401</me:SumOfStatesPoint>
          <me:SumOfStatesPoint energy="227.61446607074393">63754219.943502143</me:SumOfStatesPoint>
          <me:SumOfStatesPoint energy="228.30299138870828">64115976.231291644</me:SumOfStatesPoint>
          <me:SumOfStatesPoint energy="228.99359947022276">64479904.108570814</me:SumOfStatesPoint>
          <me:SumOfStatesPoint energy="229.68629661557040">64846019.647190616</me:SumOfStatesPoint>
          <me:SumOfStatesPoint energy="230.38108914409133">65214339.170848034</me:SumOfStatesPoint>
          <me:SumOfStatesPoint energy="231.07798339424238">65584879.227937594</me:SumOfStatesPoint>
          <me:SumOfStatesPoint energy="231.77698572365307">65957656.581473641</me:SumOfStatesPoint>
          <me:SumOfStatesPoint energy="232.47810250918545">66332688.206888847</me:SumOfStatesPoint>
          <me:SumOfStatesPoint energy="233.18134014699041">66709991.283247106</me:SumOfStatesPoint>
          <me:SumOfStatesPoint energy="233.88670505256786">67089583.188415669</me:SumOfStatesPoint>
          <me:SumOfStatesPoint energy="234.59420366082347">67471481.498684958</me:SumOfStatesPoint>
          <me:SumOfStatesPoint energy="235.30384242612917">67855703.986632690</me:SumOfStatesPoint>
          <me:SumOfStatesPoint energy="236.01562782238017">68242268.617692947</me:SumOfStatesPoint>
          <me:SumOfStatesPoint energy="236.72956634305595">68631193.550056532</me:SumOfStatesPoint>
          <me:SumOfStatesPoint energy="237.44566450127755">69022497.135520160</me:SumOfStatesPoint>
          <me:SumOfStatesPoint energy="238.16392882986895">69416197.917596042</me:SumOfStatesPoint>
          <me:SumOfStatesPoint energy="238.88436588141468">69812314.631333143</me:SumOfStatesPoint>
          <me:SumOfStatesPoint energy="239.60698222832158">70210866.204608291</me:SumOfStatesPoint>
          <me:SumOfStatesPoint energy="240.33178446287684">70611871.758532584</me:SumOfStatesPoint>
          <me:SumOfStatesPoint energy="241.05877919730995">71015350.607059151</me:SumOfStatesPoint>
          <me:SumOfStatesPoint energy="241.78797306385127">71421322.257993534</me:SumOfStatesPoint>
          <me:SumOfStatesPoint energy="242.51937271479434">71829806.414705947</me:SumOfStatesPoint>
          <me:SumOfStatesPoint energy="243.25298482255471">72240822.976458609</me:SumOfStatesPoint>
          <me:SumOfStatesPoint energy="243.98881607973266">72654392.039154872</me:SumOfStatesPoint>
          <me:SumOfStatesPoint energy="244.72687319917236">73070533.896846965</me:SumOfStatesPoint>
          <me:SumOfStatesPoint energy="245.46716291402512">73489269.043500409</me:SumOfStatesPoint>
          <me:SumOfStatesPoint energy="246.20969197780877">73910618.173674166</me:SumOfStatesPoint>
          <me:SumOfStatesPoint energy="246.95446716447125">74334602.183852002</me:SumOfStatesPoint>
          <me:SumOfStatesPoint energy="247.70149526845046">74761242.174220920</me:SumOfStatesPoint>
          <me:SumOfStatesPoint energy="248.45078310473801">75190559.450489148</me:SumOfStatesPoint>
          <me:SumOfStatesPoint energy="249.20233750894053">75622575.524974883</me:SumOfStatesPoint>
          <me:SumOfStatesPoint energy="249.95616533734145">76057312.118235618</me:SumOfStatesPoint>
          <me:SumOfStatesPoint energy="250.71227346696509">76494791.160999388</me:SumOfStatesPoint>
          <me:SumOfStatesPoint energy="251.47066879563761">76935034.796138912</me:SumOfStatesPoint>
          <me:SumOfStatesPoint energy="252.23135824205181">77378065.380076662</me:SumOfStatesPoint>
          <me:SumOfStatesPoint energy="252.99434874582826">77823905.484603569</me:SumOfStatesPoint>
          <me:SumOfStatesPoint energy="253.75964726758065">78272577.898896694</me:SumOfStatesPoint>
          <me:SumOfStatesPoint energy="254.52726078897723">78724105.631700799</me:SumOfStatesPoint>
          <me:SumOfStatesPoint energy="255.29719631280659">79178511.912998363</me:SumOfStatesPoint>
          <me:SumOfStatesPoint energy="256.06946086303947">79635820.195957392</me:SumOfStatesPoint>
          <me:SumOfStatesPoint energy="256.84406148489484">80096054.159028426</me:SumOfStatesPoint>
          <me:SumOfStatesPoint energy="257.62100524490222">80559237.708265126</me:SumOfStatesPoint>
          <me:SumOfStatesPoint energy="258.40029923096813">81025394.979322344</me:SumOfStatesPoint>
          <me:SumOfStatesPoint energy="259.18195055243871">81494550.339470550</me:SumOfStatesPoint>
          <me:SumOfStatesPoint energy="259.96596634016669">81966728.389807567</me:SumOfStatesPoint>
          <me:SumOfStatesPoint energy="260.75235374657422">82441953.967587516</me:SumOfStatesPoint>
          <me:SumOfStatesPoint energy="261.54111994572037">82920252.148606628</me:SumOfStatesPoint>
          <me:SumOfStatesPoint energy="262.33227213336448">83401648.249322638</me:SumOfStatesPoint>
          <me:SumOfStatesPoint energy="263.12581752703375">83886167.829102486</me:SumOfStatesPoint>
          <me:SumOfStatesPoint energy="263.92176336608713">84373836.692703843</me:SumOfStatesPoint>
          <me:SumOfStatesPoint energy="264.72011691178341">84864680.892823622</me:SumOfStatesPoint>
          <me:SumOfStatesPoint energy="265.52088544734528">85358726.731685206</me:SumOfStatesPoint>
          <me:SumOfStatesPoint energy="266.32407627802820">85856000.769365653</me:SumOfStatesPoint>
          <me:SumOfStatesPoint energy="267.12969673118442">86356529.831051752</me:SumOfStatesPoint>
          <me:SumOfStatesPoint energy="267.93775415633235">86860341.009571925</me:SumOfStatesPoint>
          <me:SumOfStatesPoint energy="268.74825592522143">87367461.663966790</me:SumOfStatesPoint>
          <me:SumOfStatesPoint energy="269.56120943190126">87877919.421625793</me:SumOfStatesPoint>
          <me:SumOfStatesPoint energy="270.37662209278722">88391742.180194318</me:SumOfStatesPoint>
          <me:SumOfStatesPoint energy="271.19450134673014">88908958.109893322</me:SumOfStatesPoint>
          <me:SumOfStatesPoint energy="272.01485465508199">89429595.656030938</me:SumOfStatesPoint>
          <me:SumOfStatesPoint energy="272.83768950176585">89953683.541607514</me:SumOfStatesPoint>
          <me:SumOfStatesPoint energy="273.66301339334342">90481250.770079732</me:SumOfStatesPoint>
          <me:SumOfStatesPoint energy="274.49083385908261">91012326.627975747</me:SumOfStatesPoint>
          <me:SumOfStatesPoint energy="275.32115845102828">91546940.687633425</me:SumOfStatesPoint>
          <me:SumOfStatesPoint energy="276.15399474406871">92085122.810031295</me:SumOfStatesPoint>
          <me:SumOfStatesPoint energy="276.98935033600713">92626903.147668108</me:SumOfStatesPoint>
          <me:SumOfStatesPoint energy="277.82723284762875">93172312.147513419</me:SumOfStatesPoint>
          <me:SumOfStatesPoint energy="278.66764992277240">93721380.554035008</me:SumOfStatesPoint>
          <me:SumOfStatesPoint energy="279.51060922839821">94274139.412115142</me:SumOfStatesPoint>
          <me:SumOfStatesPoint energy="280.35611845465968">94830620.070078477</me:SumOfStatesPoint>
          <me:SumOfStatesPoint energy="281.20418531497154">95390854.182777911</me:SumOfStatesPoint>
          <me:SumOfStatesPoint energy="282.05481754608252">95954873.714722902</me:SumOfStatesPoint>
          <me:SumOfStatesPoint energy="282.90802290814355">96522710.943247631</me:SumOfStatesPoint>
          <me:SumOfStatesPoint energy="283.76380918478094">97094398.461768866</me:SumOfStatesPoint>
          <me:SumOfStatesPoint energy="284.62218418316496">97669969.183002919</me:SumOfStatesPoint>
          <me:SumOfStatesPoint energy="285.48315573408343">98249456.342207089</me:SumOfStatesPoint>
          <me:SumOfStatesPoint energy="286.34673169201096">98832893.500499249</me:SumOfStatesPoint>
          <me:SumOfStatesPoint energy="287.21291993518270">99420314.548220307</me:SumOfStatesPoint>
          <me:SumOfStatesPoint energy="288.08172836566399">100011753.70833288</me:SumOfStatesPoint>
          <me:SumOfStatesPoint energy="288.95316490942497">100607245.53986278</me:SumOfStatesPoint>
          <me:SumOfStatesPoint energy="289.82723751641009">101206824.94140126</me:SumOfStatesPoint>
          <me:SumOfStatesPoint energy="290.70395416061359">101810527.15463167</me:SumOfStatesPoint>
          <me:SumOfStatesPoint energy="291.58332284014932">102418387.76784894</me:SumOfStatesPoint>
          <me:SumOfStatesPoint energy="292.46535157732637">103030442.71955790</me:SumOfStatesPoint>
          <me:SumOfStatesPoint energy="293.35004841871989">103646728.30211192</me:SumOfStatesPoint>
          <me:SumOfStatesPoint energy="294.23742143524674">104267281.16539557</me:SumOfStatesPoint>
          <me:SumOfStatesPoint energy="295.12747872223690">104892138.32054527</me:SumOfStatesPoint>
          <me:SumOfStatesPoint energy="296.02022839950951">105521337.14371490</me:SumOfStatesPoint>
          <me:SumOfStatesPoint energy="296.91567861144478">106154915.37988269</me:SumOfStatesPoint>
          <me:SumOfStatesPoint energy="297.81383752706046">106792911.14671938</me:SumOfStatesPoint>
          <me:SumOfStatesPoint energy="298.71471334008407">107435362.93846147</me:SumOfStatesPoint>
          <me:SumOfStatesPoint energy="299.61831426902995">108082309.62983268</me:SumOfStatesPoint>
          <me:SumOfStatesPoint energy="300.52464855727283">108733790.48003449</me:SumOfStatesPoint>
          <me:SumOfStatesPoint energy="301.43372447312271">109389845.13671595</me:SumOfStatesPoint>
          <me:SumOfStatesPoint energy="302.34555030990202">110050513.64021292</me:SumOfStatesPoint>
          <me:SumOfStatesPoint energy="303.26013438601893">110715836.42712218</me:SumOfStatesPoint>
          <me:SumOfStatesPoint energy="304.17748504504578">111385854.33597529</me:SumOfStatesPoint>
          <me:SumOfStatesPoint energy="305.09761065579261">112060608.60761882</me:SumOfStatesPoint>
          <me:SumOfStatesPoint energy="306.02051961238612">112740140.89722535</me:SumOfStatesPoint>
          <me:SumOfStatesPoint energy="306.94622033434359">113424493.25782889</me:SumOfStatesPoint>
          <me:SumOfStatesPoint energy="307.87472126665239">114113707.80423647</me:SumOfStatesPoint>
          <me:SumOfStatesPoint energy="308.80603087984429">114807826.47010191</me:SumOfStatesPoint>
          <me:SumOfStatesPoint energy="309.74015767007546">115506891.21923049</me:SumOfStatesPoint>
          <me:SumOfStatesPoint energy="310.67711015920133">116210944.14733365</me:SumOfStatesPoint>
          <me:SumOfStatesPoint energy="311.61689689485684">116920027.52068000</me:SumOfStatesPoint>
          <me:SumOfStatesPoint energy="312.55952645053208">117634183.80487525</me:SumOfStatesPoint>
          <me:SumOfStatesPoint energy="313.50500742565271">118353455.68286191</me:SumOfStatesPoint>
          <me:SumOfStatesPoint energy="314.45334844565622">119077886.06948099</me:SumOfStatesPoint>
          <me:SumOfStatesPoint energy="315.40455816207293">119807518.12289158</me:SumOfStatesPoint>
          <me:SumOfStatesPoint energy="316.35864525260246">120542395.25419566</me:SumOfStatesPoint>
          <me:SumOfStatesPoint energy="317.31561842119538">121282561.13569032</me:SumOfStatesPoint>
          <me:SumOfStatesPoint energy="318.27548639813023">122028059.70813157</me:SumOfStatesPoint>
          <me:SumOfStatesPoint energy="319.23825794009542">122778935.18724529</me:SumOfStatesPoint>
          <me:SumOfStatesPoint energy="320.20394183026696">123535232.06964867</me:SumOfStatesPoint>
          <me:SumOfStatesPoint energy="321.17254687839073">124296995.13831019</me:SumOfStatesPoint>
          <me:SumOfStatesPoint energy="322.14408192086051">125064269.46763094</me:SumOfStatesPoint>
          <me:SumOfStatesPoint energy="323.11855582080125">125837100.42822385</me:SumOfStatesPoint>
          <me:SumOfStatesPoint energy="324.09597746814711">126615533.69143699</me:SumOfStatesPoint>
          <me:SumOfStatesPoint energy="325.07635577972536">127399615.23366953</me:SumOfStatesPoint>
          <me:SumOfStatesPoint energy="326.05969969933489">128189391.34050815</me:SumOfStatesPoint>
          <me:SumOfStatesPoint energy="327.04601819783079">128984908.61071701</me:SumOfStatesPoint>
          <me:SumOfStatesPoint energy="328.03532027320313">129786213.96009706</me:SumOfStatesPoint>
          <me:SumOfStatesPoint energy="329.02761495066198">130593354.62524095</me:SumOfStatesPoint>
          <me:SumOfStatesPoint energy="330.02291128271696">131406378.16719057</me:SumOfStatesPoint>
          <me:SumOfStatesPoint energy="331.02121834926231">132225332.47501843</me:SumOfStatesPoint>
          <me:SumOfStatesPoint energy="332.02254525765852">133050265.76933737</me:SumOfStatesPoint>
          <me:SumOfStatesPoint energy="333.02690114281444">133881226.60575135</me:SumOfStatesPoint>
          <me:SumOfStatesPoint energy="334.03429516727317">134718263.87825632</me:SumOfStatesPoint>
          <me:SumOfStatesPoint energy="335.04473652129269">135561426.82259423</me:SumOfStatesPoint>
          <me:SumOfStatesPoint energy="336.05823442293268">136410765.01957202</me:SumOfStatesPoint>
          <me:SumOfStatesPoint energy="337.07479811813550">137266328.39834398</me:SumOfStatesPoint>
          <me:SumOfStatesPoint energy="338.09443688081382">138128167.23967043</me:SumOfStatesPoint>
          <me:SumOfStatesPoint energy="339.11716001293189">138996332.17914784</me:SumOfStatesPoint>
          <me:SumOfStatesPoint energy="340.14297684459359">139870874.21042341</me:SumOfStatesPoint>
          <me:SumOfStatesPoint energy="341.17189673412463">140751844.68838820</me:SumOfStatesPoint>
          <me:SumOfStatesPoint energy="342.20392906816068">141639295.33236167</me:SumOfStatesPoint>
          <me:SumOfStatesPoint energy="343.23908326173017">142533278.22925416</me:SumOfStatesPoint>
          <me:SumOfStatesPoint energy="344.27736875834319">143433845.83675548</me:SumOfStatesPoint>
          <me:SumOfStatesPoint energy="345.31879503007457">144341050.98637626</me:SumOfStatesPoint>
          <me:SumOfStatesPoint energy="346.36337157765320">145254946.88707784</me:SumOfStatesPoint>
          <me:SumOfStatesPoint energy="347.41110793054611">146175587.12639353</me:SumOfStatesPoint>
          <me:SumOfStatesPoint energy="348.46201364704774">147103025.68198615</me:SumOfStatesPoint>
          <me:SumOfStatesPoint energy="349.51609831436485">148037316.89148247</me:SumOfStatesPoint>
          <me:SumOfStatesPoint energy="350.57337154870646">148978515.70312905</me:SumOfStatesPoint>
          <me:SumOfStatesPoint energy="351.63384299536881">149926678.53409424</me:SumOfStatesPoint>
          <me:SumOfStatesPoint energy="352.69752232882627">150881863.33361143</me:SumOfStatesPoint>
          <me:SumOfStatesPoint energy="353.76441925281671">151844129.15388179</me:SumOfStatesPoint>
          <me:SumOfStatesPoint energy="354.83454350043286">152813536.04746184</me:SumOfStatesPoint>
          <me:SumOfStatesPoint energy="355.90790483420830">153790145.00204927</me:SumOfStatesPoint>
          <me:SumOfStatesPoint energy="356.98451304620932">154774017.90674889</me:SumOfStatesPoint>
          <me:SumOfStatesPoint energy="358.06437795812138">155765217.52989537</me:SumOfStatesPoint>
          <me:SumOfStatesPoint energy="359.14750942134168">156763807.50495866</me:SumOfStatesPoint>
          <me:SumOfStatesPoint energy="360.23391731706607">157769852.32138443</me:SumOfStatesPoint>
          <me:SumOfStatesPoint energy="361.32361155638205">158783417.31900451</me:SumOfStatesPoint>
          <me:SumOfStatesPoint energy="362.41660208035631">159804568.68506709</me:SumOfStatesPoint>
          <me:SumOfStatesPoint energy="363.51289886012853">160833373.45324540</me:SumOfStatesPoint>
          <me:SumOfStatesPoint energy="364.61251189699908">161869899.50418445</me:SumOfStatesPoint>
          <me:SumOfStatesPoint energy="365.71545122252309">162914215.56729349</me:SumOfStatesPoint>
          <me:SumOfStatesPoint energy="366.82172689860067">163966391.22355154</me:SumOfStatesPoint>
          <me:SumOfStatesPoint energy="367.93134901756781">165026496.90916312</me:SumOfStatesPoint>
          <me:SumOfStatesPoint energy="369.04432770229090">166094603.91994077</me:SumOfStatesPoint>
          <me:SumOfStatesPoint energy="370.16067310625613">167170784.41637546</me:SumOfStatesPoint>
          <me:SumOfStatesPoint energy="371.28039541366496">168255111.42921481</me:SumOfStatesPoint>
          <me:SumOfStatesPoint energy="372.40350483952449">169347658.86539876</me:SumOfStatesPoint>
          <me:SumOfStatesPoint energy="373.53001162974306">170448501.51451096</me:SumOfStatesPoint>
          <me:SumOfStatesPoint energy="374.65992606122109">171557715.05561927</me:SumOfStatesPoint>
          <me:SumOfStatesPoint energy="375.79325844194778">172675376.06447586</me:SumOfStatesPoint>
          <me:SumOfStatesPoint energy="376.93001911109207">173801562.02103469</me:SumOfStatesPoint>
          <me:SumOfStatesPoint energy="378.07021843910007">174936351.31728297</me:SumOfStatesPoint>
          <me:SumOfStatesPoint energy="379.21386682778655">176079823.26546794</me:SumOfStatesPoint>
          <me:SumOfStatesPoint energy="380.36097471043286">177232058.10647947</me:SumOfStatesPoint>
          <me:SumOfStatesPoint energy="381.51155255187916">178393137.01834238</me:SumOfStatesPoint>
          <me:SumOfStatesPoint energy="382.66561084862298">179563142.12506860</me:SumOfStatesPoint>
          <me:SumOfStatesPoint energy="383.82316012891158">180742156.50573400</me:SumOfStatesPoint>
          <me:SumOfStatesPoint energy="384.98421095284164">181930264.20377997</me:SumOfStatesPoint>
          <me:SumOfStatesPoint energy="386.14877391245193">183127550.23656401</me:SumOfStatesPoint>
          <me:SumOfStatesPoint energy="387.31685963182343">184334100.60528401</me:SumOfStatesPoint>
          <me:SumOfStatesPoint energy="388.48847876717298">185550002.30473325</me:SumOfStatesPoint>
          <me:SumOfStatesPoint energy="389.66364200695364">186775343.33332217</me:SumOfStatesPoint>
          <me:SumOfStatesPoint energy="390.84236007194914">188010212.70337421</me:SumOfStatesPoint>
          <me:SumOfStatesPoint energy="392.02464371537462">189254700.45158246</me:SumOfStatesPoint>
          <me:SumOfStatesPoint energy="393.21050372297185">190508897.64972904</me:SumOfStatesPoint>
          <me:SumOfStatesPoint energy="394.39995091311056">191772896.41665214</me:SumOfStatesPoint>
          <me:SumOfStatesPoint energy="395.59299613688415">193046789.88351208</me:SumOfStatesPoint>
          <me:SumOfStatesPoint energy="396.78965027821164">194330671.32778782</me:SumOfStatesPoint>
          <me:SumOfStatesPoint energy="397.98992425393408">195624633.64516836</me:SumOfStatesPoint>
          <me:SumOfStatesPoint energy="399.19382901391697">196928769.89309874</me:SumOfStatesPoint>
          <me:SumOfStatesPoint energy="400.40137554114733">198243173.50492039</me:SumOfStatesPoint>
          <me:SumOfStatesPoint energy="401.61257485183631">199567938.39256319</me:SumOfStatesPoint>
          <me:SumOfStatesPoint energy="402.82743799551889">200903159.01012307</me:SumOfStatesPoint>
          <me:SumOfStatesPoint energy="404.04597605515312">202248930.39915073</me:SumOfStatesPoint>
          <me:SumOfStatesPoint energy="405.26820014722426">203605348.22339085</me:SumOfStatesPoint>
          <me:SumOfStatesPoint energy="406.49412142184298">204972508.79704148</me:SumOfStatesPoint>
          <me:SumOfStatesPoint energy="407.72375106285011">206350509.10955989</me:SumOfStatesPoint>
          <me:SumOfStatesPoint energy="408.95710028791569">207739446.84670258</me:SumOfStatesPoint>
          <me:SumOfStatesPoint energy="410.19418034864430">209139420.40909058</me:SumOfStatesPoint>
          <me:SumOfStatesPoint energy="411.43500253067464">210550528.92861396</me:SumOfStatesPoint>
          <me:SumOfStatesPoint energy="412.67957815378571">211972872.28442028</me:SumOfStatesPoint>
          <me:SumOfStatesPoint energy="413.92791857199671">213406551.11766773</me:SumOfStatesPoint>
          <me:SumOfStatesPoint energy="415.18003517367401">214851666.84510425</me:SumOfStatesPoint>
          <me:SumOfStatesPoint energy="416.43593938163173">216308321.67153019</me:SumOfStatesPoint>
          <me:SumOfStatesPoint energy="417.69564265323925">217776618.60246637</me:SumOfStatesPoint>
          <me:SumOfStatesPoint energy="418.95915648052227">219256661.45638385</me:SumOfStatesPoint>
          <me:SumOfStatesPoint energy="420.22649239027135">220748554.87615290</me:SumOfStatesPoint>
          <me:SumOfStatesPoint energy="421.49766194414332">222252404.33978033</me:SumOfStatesPoint>
          <me:SumOfStatesPoint energy="422.77267673877026">223768316.17174673</me:SumOfStatesPoint>
          <me:SumOfStatesPoint energy="424.05154840586204">225296397.55396134</me:SumOfStatesPoint>
          <me:SumOfStatesPoint energy="425.33428861231562">226836756.53606871</me:SumOfStatesPoint>
          <me:SumOfStatesPoint energy="426.62090906031824">228389502.04553244</me:SumOfStatesPoint>
          <me:SumOfStatesPoint energy="427.91142148745763">229954743.89840847</me:SumOfStatesPoint>
          <me:SumOfStatesPoint energy="429.20583766682535">231532592.80953273</me:SumOfStatesPoint>
          <me:SumOfStatesPoint energy="430.50416940712807">233123160.40213177</me:SumOfStatesPoint>
          <me:SumOfStatesPoint energy="431.80642855279143">234726559.21806398</me:SumOfStatesPoint>
          <me:SumOfStatesPoint energy="433.11262698407188">236342902.72808769</me:SumOfStatesPoint>
          <me:SumOfStatesPoint energy="434.42277661716150">237972305.34143379</me:SumOfStatesPoint>
          <me:SumOfStatesPoint energy="435.73688940430003">239614882.41556811</me:SumOfStatesPoint>
          <me:SumOfStatesPoint energy="437.05497733388063">241270750.26653031</me:SumOfStatesPoint>
          <me:SumOfStatesPoint energy="438.37705243056269">242940026.17858124</me:SumOfStatesPoint>
          <me:SumOfStatesPoint energy="439.70312675537775">244622828.41395214</me:SumOfStatesPoint>
          <me:SumOfStatesPoint energy="441.03321240584324">246319276.22253987</me:SumOfStatesPoint>
          <me:SumOfStatesPoint energy="442.36732151607077">248029489.84865442</me:SumOfStatesPoint>
          <me:SumOfStatesPoint energy="443.70546625687609">249753590.69053560</me:SumOfStatesPoint>
          <me:SumOfStatesPoint energy="445.04765883589295">251491702.03694639</me:SumOfStatesPoint>
          <me:SumOfStatesPoint energy="446.39391149768079">253243949.07009968</me:SumOfStatesPoint>
          <me:SumOfStatesPoint energy="447.74423652384036">255010458.56801212</me:SumOfStatesPoint>
          <me:SumOfStatesPoint energy="449.09864623312200">256791358.81881598</me:SumOfStatesPoint>
          <me:SumOfStatesPoint energy="450.45715298154147">258586779.58346310</me:SumOfStatesPoint>
          <me:SumOfStatesPoint energy="451.81976916248942">260396852.07714829</me:SumOfStatesPoint>
          <me:SumOfStatesPoint energy="453.18650720684764">262221708.95840764</me:SumOfStatesPoint>
          <me:SumOfStatesPoint energy="454.55737958309919">264061484.32711056</me:SumOfStatesPoint>
          <me:SumOfStatesPoint energy="455.93239879744567">265916313.72509035</me:SumOfStatesPoint>
          <me:SumOfStatesPoint energy="457.31157739391756">267786334.13871148</me:SumOfStatesPoint>
          <me:SumOfStatesPoint energy="458.69492795449241">269671684.00577134</me:SumOfStatesPoint>
          <me:SumOfStatesPoint energy="460.08246309920605">271572503.22186226</me:SumOfStatesPoint>
          <me:SumOfStatesPoint energy="461.47419548627119">273488933.15043813</me:SumOfStatesPoint>
          <me:SumOfStatesPoint energy="462.87013781218928">275421116.62082750</me:SumOfStatesPoint>
          <me:SumOfStatesPoint energy="464.27030281187029">277369197.92406696</me:SumOfStatesPoint>
          <me:SumOfStatesPoint energy="465.67470325874467">279333323.35270149</me:SumOfStatesPoint>
          <me:SumOfStatesPoint energy="467.08335196488412">281313639.78799236</me:SumOfStatesPoint>
          <me:SumOfStatesPoint energy="468.49626178111436">283310278.54503465</me:SumOfStatesPoint>
          <me:SumOfStatesPoint energy="469.91344559713633">285323625.94978130</me:SumOfStatesPoint>
          <me:SumOfStatesPoint energy="471.33491634163994">287353663.90837860</me:SumOfStatesPoint>
          <me:SumOfStatesPoint energy="472.76068698242580">289400430.20352787</me:SumOfStatesPoint>
          <me:SumOfStatesPoint energy="474.19077052651971">291464120.77264977</me:SumOfStatesPoint>
          <me:SumOfStatesPoint energy="475.62518002029520">293544967.85259980</me:SumOfStatesPoint>
          <me:SumOfStatesPoint energy="477.06392854958870">295643225.33407617</me:SumOfStatesPoint>
          <me:SumOfStatesPoint energy="478.50702923982260">297759166.27466828</me:SumOfStatesPoint>
          <me:SumOfStatesPoint energy="479.95449525612145">299893080.80434096</me:SumOfStatesPoint>
          <me:SumOfStatesPoint energy="481.40633980343557">302045274.66049057</me:SumOfStatesPoint>
          <me:SumOfStatesPoint energy="482.86257612665798">304216068.43165952</me:SumOfStatesPoint>
          <me:SumOfStatesPoint energy="484.32321751074886">306405796.89285898</me:SumOfStatesPoint>
          <me:SumOfStatesPoint energy="485.78827728085304">308614808.66054499</me:SumOfStatesPoint>
          <me:SumOfStatesPoint energy="487.25776880242472">310843465.86432582</me:SumOfStatesPoint>
          <me:SumOfStatesPoint energy="488.73170548134834">313092143.97280592</me:SumOfStatesPoint>
          <me:SumOfStatesPoint energy="490.21010076405889">315361231.64934433</me:SumOfStatesPoint>
          <me:SumOfStatesPoint energy="491.69296813766863">317651130.66377777</me:SumOfStatesPoint>
          <me:SumOfStatesPoint energy="493.18032113008553">319962255.84347677</me:SumOfStatesPoint>
          <me:SumOfStatesPoint energy="494.67217331014115">322295034.48545218</me:SumOfStatesPoint>
          <me:SumOfStatesPoint energy="496.16853828771025">324649905.94949549</me:SumOfStatesPoint>
          <me:SumOfStatesPoint energy="497.66942971383895">327027320.53370100</me:SumOfStatesPoint>
          <me:SumOfStatesPoint energy="499.17486128086523">329427716.48752147</me:SumOfStatesPoint>
          <me:SumOfStatesPoint energy="500.68484672254795">331851514.63614959</me:SumOfStatesPoint>
          <me:SumOfStatesPoint energy="502.19939981418804">334299135.30356699</me:SumOfStatesPoint>
          <me:SumOfStatesPoint energy="503.71853437275814">336771001.36974192</me:SumOfStatesPoint>
          <me:SumOfStatesPoint energy="505.24226425702489">339267539.58880407</me:SumOfStatesPoint>
          <me:SumOfStatesPoint energy="506.77060336767909">341789181.42071390</me:SumOfStatesPoint>
          <me:SumOfStatesPoint energy="508.30356564745853">344336363.60958052</me:SumOfStatesPoint>
          <me:SumOfStatesPoint energy="509.84116508127937">346909528.63008070</me:SumOfStatesPoint>
          <me:SumOfStatesPoint energy="511.38341569635963">349509125.04488963</me:SumOfStatesPoint>
          <me:SumOfStatesPoint energy="512.93033156235117">352135607.80831271</me:SumOfStatesPoint>
          <me:SumOfStatesPoint energy="514.48192679146382">354789438.52485096</me:SumOfStatesPoint>
          <me:SumOfStatesPoint energy="516.03821553859859">357471085.68628961</me:SumOfStatesPoint>
          <me:SumOfStatesPoint energy="517.59921200147244">360181024.87757611</me:SumOfStatesPoint>
          <me:SumOfStatesPoint energy="519.16493042075172">362919738.97817945</me:SumOfStatesPoint>
          <me:SumOfStatesPoint energy="520.73538508017862">365687718.33925819</me:SumOfStatesPoint>
          <me:SumOfStatesPoint energy="522.31059030670485">368485460.96142995</me:SumOfStatesPoint>
          <me:SumOfStatesPoint energy="523.89056047061854">371313472.65813076</me:SumOfStatesPoint>
          <me:SumOfStatesPoint energy="525.47530998567981">374172267.20848131</me:SumOfStatesPoint>
          <me:SumOfStatesPoint energy="527.06485330924750">377062379.20114237</me:SumOfStatesPoint>
          <me:SumOfStatesPoint energy="528.65920494241561">379984508.32741714</me:SumOfStatesPoint>
          <me:SumOfStatesPoint energy="530.25837943014119">382939522.89794177</me:SumOfStatesPoint>
          <me:SumOfStatesPoint energy="531.86239136138158">385928373.97132879</me:SumOfStatesPoint>
          <me:SumOfStatesPoint energy="533.47125536922294">388952080.66402525</me:SumOfStatesPoint>
          <me:SumOfStatesPoint energy="535.08498613101801">392011723.81809622</me:SumOfStatesPoint>
          <me:SumOfStatesPoint energy="536.70359836851594">395108442.16567367</me:SumOfStatesPoint>
          <me:SumOfStatesPoint energy="538.32710684800031">398243430.15346074</me:SumOfStatesPoint>
          <me:SumOfStatesPoint energy="539.95552638042204">401417936.27580529</me:SumOfStatesPoint>
          <me:SumOfStatesPoint energy="541.58887182153296">404633262.02392423</me:SumOfStatesPoint>
          <me:SumOfStatesPoint energy="543.22715807202530">407890761.27992499</me:SumOfStatesPoint>
          <me:SumOfStatesPoint energy="544.87040007766313">411191839.75656265</me:SumOfStatesPoint>
          <me:SumOfStatesPoint energy="546.51861282942309">414537955.37050080</me:SumOfStatesPoint>
          <me:SumOfStatesPoint energy="548.17181136362660">417930620.55788994</me:SumOfStatesPoint>
          <me:SumOfStatesPoint energy="549.83001076208188">421371401.83404440</me:SumOfStatesPoint>
          <me:SumOfStatesPoint energy="551.49322615221661">424861919.13727719</me:SumOfStatesPoint>
          <me:SumOfStatesPoint energy="553.16147270722070">428403845.74495047</me:SumOfStatesPoint>
          <me:SumOfStatesPoint energy="554.83476564618024">431998908.51739770</me:SumOfStatesPoint>
          <me:SumOfStatesPoint energy="556.51312023422065">435648889.55533576</me:SumOfStatesPoint>
          <me:SumOfStatesPoint energy="558.19655178264156">439355467.83525378</me:SumOfStatesPoint>
          <me:SumOfStatesPoint energy="559.88507564906081">443119511.36633843</me:SumOfStatesPoint>
          <me:SumOfStatesPoint energy="561.57870723755047">446941334.66540986</me:SumOfStatesPoint>
          <me:SumOfStatesPoint energy="563.27746199878152">450820986.86421072</me:SumOfStatesPoint>
          <me:SumOfStatesPoint energy="564.98135543016019">454758304.49941456</me:SumOfStatesPoint>
          <me:SumOfStatesPoint energy="566.69040307597447">458752938.16570514</me:SumOfStatesPoint>
          <me:SumOfStatesPoint energy="568.40462052753048">462804369.01489693</me:SumOfStatesPoint>
          <me:SumOfStatesPoint energy="570.12402342330017">466911920.24806559</me:SumOfStatesPoint>
          <me:SumOfStatesPoint energy="571.84862744905877">471074765.08201516</me:SumOfStatesPoint>
          <me:SumOfStatesPoint energy="573.57844833803279">475291932.43484116</me:SumOfStatesPoint>
          <me:SumOfStatesPoint energy="575.31350187103862">479562311.31468391</me:SumOfStatesPoint>
          <me:SumOfStatesPoint energy="577.05380387663183">483884654.16988474</me:SumOfStatesPoint>
          <me:SumOfStatesPoint energy="578.79937023124592">488257579.27592033</me:SumOfStatesPoint>
          <me:SumOfStatesPoint energy="580.55021685934275">492679572.41871369</me:SumOfStatesPoint>
          <me:SumOfStatesPoint energy="582.30635973355254">497148988.23668754</me:SumOfStatesPoint>
          <me:SumOfStatesPoint energy="584.06781487482453">501664051.11023676</me:SumOfStatesPoint>
          <me:SumOfStatesPoint energy="585.83459835256838">506222855.66271067</me:SumOfStatesPoint>
          <me:SumOfStatesPoint energy="587.60672628480552">510823367.12024719</me:SumOfStatesPoint>
          <me:SumOfStatesPoint energy="589.38421483831132">515463426.84521300</me:SumOfStatesPoint>
          <me:SumOfStatesPoint energy="591.16708022876696">520141213.41713721</me:SumOfStatesPoint>
          <me:SumOfStatesPoint energy="592.95533872090539">524855785.60889333</me:SumOfStatesPoint>
          <me:SumOfStatesPoint energy="594.74900662865787">529606554.35678017</me:SumOfStatesPoint>
          <me:SumOfStatesPoint energy="596.54810031530735">534393132.50241596</me:SumOfStatesPoint>
          <me:SumOfStatesPoint energy="598.35263619363252">539215289.63182914</me:SumOfStatesPoint>
          <me:SumOfStatesPoint energy="600.16263072606239">544072926.85446000</me:SumOfStatesPoint>
          <me:SumOfStatesPoint energy="601.97810042482229">548966059.52718043</me:SumOfStatesPoint>
          <me:SumOfStatesPoint energy="603.79906185208824">553894803.21675980</me:SumOfStatesPoint>
          <me:SumOfStatesPoint energy="605.62553162013410">558859365.98371923</me:SumOfStatesPoint>
          <me:SumOfStatesPoint energy="607.45752639148782">563860042.69063067</me:SumOfStatesPoint>
          <me:SumOfStatesPoint energy="609.29506287907816">568897210.24616373</me:SumOfStatesPoint>
          <me:SumOfStatesPoint energy="611.13815784639246">573971323.77372766</me:SumOfStatesPoint>
          <me:SumOfStatesPoint energy="612.98682810762443">579082913.51869273</me:SumOfStatesPoint>
          <me:SumOfStatesPoint energy="614.84109052783265">584232582.34601879</me:SumOfStatesPoint>
          <me:SumOfStatesPoint energy="616.70096202308946">589421003.71030807</me:SumOfStatesPoint>
          <me:SumOfStatesPoint energy="618.56645956063994">594648919.99552512</me:SumOfStatesPoint>
          <me:SumOfStatesPoint energy="620.43760015905229">599917141.19473910</me:SumOfStatesPoint>
          <me:SumOfStatesPoint energy="622.31440088837746">605226543.97362709</me:SumOfStatesPoint>
          <me:SumOfStatesPoint energy="624.19687887030034">610578047.10875022</me:SumOfStatesPoint>
          <me:SumOfStatesPoint energy="626.08505127830074">615972462.11725414</me:SumOfStatesPoint>
          <me:SumOfStatesPoint energy="627.97893533780496">621410525.91150391</me:SumOfStatesPoint>
          <me:SumOfStatesPoint energy="629.87854832634844">626892968.99251461</me:SumOfStatesPoint>
          <me:SumOfStatesPoint energy="631.78390757372756">632420527.50361502</me:SumOfStatesPoint>
          <me:SumOfStatesPoint energy="633.69503046216357">637993949.07117403</me:SumOfStatesPoint>
          <me:SumOfStatesPoint energy="635.61193442645560">643613996.37428975</me:SumOfStatesPoint>
          <me:SumOfStatesPoint energy="637.53463695414507">649281449.57259262</me:SumOfStatesPoint>
          <me:SumOfStatesPoint energy="639.46315558566971">654997108.07697594</me:SumOfStatesPoint>
          <me:SumOfStatesPoint energy="641.39750791452946">660761791.90968239</me:SumOfStatesPoint>
          <me:SumOfStatesPoint energy="643.33771158744082">666576342.79301512</me:SumOfStatesPoint>
          <me:SumOfStatesPoint energy="645.28378430450402">672441625.05165648</me:SumOfStatesPoint>
          <me:SumOfStatesPoint energy="647.23574381935862">678358526.38314939</me:SumOfStatesPoint>
          <me:SumOfStatesPoint energy="649.19360793935016">684327958.53329766</me:SumOfStatesPoint>
          <me:SumOfStatesPoint energy="651.15739452569096">690350857.90187395</me:SumOfStatesPoint>
          <me:SumOfStatesPoint energy="653.12712149362073">696428186.09677374</me:SumOfStatesPoint>
          <me:SumOfStatesPoint energy="655.10280681257473">702560930.44950211</me:SumOfStatesPoint>
          <me:SumOfStatesPoint energy="657.08446850634255">708750104.49777496</me:SumOfStatesPoint>
          <me:SumOfStatesPoint energy="659.07212465323755">714996744.97692800</me:SumOfStatesPoint>
          <me:SumOfStatesPoint energy="661.06579338625693">721301819.19582510</me:SumOfStatesPoint>
          <me:SumOfStatesPoint energy="663.06549289325199">727666174.87582552</me:SumOfStatesPoint>
          <me:SumOfStatesPoint energy="665.07124141708903">734090619.71411598</me:SumOfStatesPoint>
          <me:SumOfStatesPoint energy="667.08305725582090">740575939.03185022</me:SumOfStatesPoint>
          <me:SumOfStatesPoint energy="669.10095876284890">747122902.35081971</me:SumOfStatesPoint>
          <me:SumOfStatesPoint energy="671.12496434709522">753732267.32389033</me:SumOfStatesPoint>
          <me:SumOfStatesPoint energy="673.15509247316561">760404782.40754032</me:SumOfStatesPoint>
          <me:SumOfStatesPoint energy="675.19136166152350">767141188.81578195</me:SumOfStatesPoint>
          <me:SumOfStatesPoint energy="677.23379048865320">773942222.01812637</me:SumOfStatesPoint>
          <me:SumOfStatesPoint energy="679.28239758723475">780808612.92748296</me:SumOfStatesPoint>
          <me:SumOfStatesPoint energy="681.33720164630893">787741088.86636662</me:SumOfStatesPoint>
          <me:SumOfStatesPoint energy="683.39822141145271">794740374.36855936</me:SumOfStatesPoint>
          <me:SumOfStatesPoint energy="685.46547568494509">801807191.85494423</me:SumOfStatesPoint>
          <me:SumOfStatesPoint energy="687.53898332594383">808942262.21084785</me:SumOfStatesPoint>
          <me:SumOfStatesPoint energy="689.61876325065248">816146305.28468311</me:SumOfStatesPoint>
          <me:SumOfStatesPoint energy="691.70483443249793">823420040.32255435</me:SumOfStatesPoint>
          <me:SumOfStatesPoint energy="693.79721590229826">830764186.34778571</me:SumOfStatesPoint>
          <me:SumOfStatesPoint energy="695.89592674844209">838179462.63929141</me:SumOfStatesPoint>
          <me:SumOfStatesPoint energy="698.00098611705653">845666605.01699984</me:SumOfStatesPoint>
          <me:SumOfStatesPoint energy="700.11241321218802">853226390.80728972</me:SumOfStatesPoint>
          <me:SumOfStatesPoint energy="702.23022729597176">860859619.15313399</me:SumOfStatesPoint>
          <me:SumOfStatesPoint energy="704.35444768881280">868567104.24816835</me:SumOfStatesPoint>
          <me:SumOfStatesPoint energy="706.48509376955724">876349673.65046537</me:SumOfStatesPoint>
          <me:SumOfStatesPoint energy="708.62218497567403">884208167.43118954</me:SumOfStatesPoint>
          <me:SumOfStatesPoint energy="710.76574080342675">892143437.69143164</me:SumOfStatesPoint>
          <me:SumOfStatesPoint energy="712.91578080805778">900156348.27827442</me:SumOfStatesPoint>
          <me:SumOfStatesPoint energy="715.07232460396017">908247774.62151110</me:SumOfStatesPoint>
          <me:SumOfStatesPoint energy="717.23539186486198">916418603.64943647</me:SumOfStatesPoint>
          <me:SumOfStatesPoint energy="719.40500232400359">924669733.77106428</me:SumOfStatesPoint>
          <me:SumOfStatesPoint energy="721.58117577431551">933002075.32103479</me:SumOfStatesPoint>
          <me:SumOfStatesPoint energy="723.76393206860428">941416551.05857337</me:SumOfStatesPoint>
          <me:SumOfStatesPoint energy="725.95329111972717">949914095.90860367</me:SumOfStatesPoint>
          <me:SumOfStatesPoint energy="728.14927290078015">958495656.89497542</me:SumOfStatesPoint>
          <me:SumOfStatesPoint energy="730.35189744527418">967162193.17266512</me:SumOfStatesPoint>
          <me:SumOfStatesPoint energy="732.56118484732383">975914676.09504306</me:SumOfStatesPoint>
          <me:SumOfStatesPoint energy="734.77715526182465">984754089.30196381</me:SumOfStatesPoint>
          <me:SumOfStatesPoint energy="736.99982890464275">993681429.00822091</me:SumOfStatesPoint>
          <me:SumOfStatesPoint energy="739.22922605279393">1002697704.5647985</me:SumOfStatesPoint>
          <me:SumOfStatesPoint energy="741.46536704463369">1011803938.3067750</me:SumOfStatesPoint>
          <me:SumOfStatesPoint energy="743.70827228003782">1021001165.5430408</me:SumOfStatesPoint>
          <me:SumOfStatesPoint energy="745.95796222059346">1030290434.6575313</me:SumOfStatesPoint>
          <me:SumOfStatesPoint energy="748.21445738978082">1039672807.2306858</me:SumOfStatesPoint>
          <me:SumOfStatesPoint energy="750.47777837316539">1049149358.1724226</me:SumOfStatesPoint>
          <me:SumOfStatesPoint energy="752.74794581858066">1058721175.8615863</me:SumOfStatesPoint>
          <me:SumOfStatesPoint energy="755.02498043632170">1068389362.2913108</me:SumOfStatesPoint>
          <me:SumOfStatesPoint energy="757.30890299932867">1078155033.2197244</me:SumOfStatesPoint>
          <me:SumOfStatesPoint energy="759.59973434338201">1088019318.3252208</me:SumOfStatesPoint>
          <me:SumOfStatesPoint energy="761.89749536728664">1097983361.3639839</me:SumOfStatesPoint>
          <me:SumOfStatesPoint energy="764.20220703306859">1108048320.3315315</me:SumOfStatesPoint>
          <me:SumOfStatesPoint energy="766.51389036616035">1118215367.6283917</me:SumOfStatesPoint>
          <me:SumOfStatesPoint energy="768.83256645559834">1128485690.2275784</me:SumOfStatesPoint>
          <me:SumOfStatesPoint energy="771.15825645420966">1138860489.8445361</me:SumOfStatesPoint>
          <me:SumOfStatesPoint energy="773.49098157881110">1149340983.1128693</me:SumOfStatesPoint>
          <me:SumOfStatesPoint energy="775.83076311039611">1159928401.7537086</me:SumOfStatesPoint>
          <me:SumOfStatesPoint energy="778.17762239433569">1170623986.1511445</me:SumOfStatesPoint>
          <me:SumOfStatesPoint energy="780.53158084056679">1181428968.4118624</me:SumOfStatesPoint>
          <me:SumOfStatesPoint energy="782.89265992379353">1192344582.4224980</me:SumOfStatesPoint>
          <me:SumOfStatesPoint energy="785.26088118367704">1203372066.6354845</me:SumOfStatesPoint>
          <me:SumOfStatesPoint energy="787.63626622503864">1214512660.7942638</me:SumOfStatesPoint>
          <me:SumOfStatesPoint energy="790.01883671804978">1225767609.0838404</me:SumOfStatesPoint>
          <me:SumOfStatesPoint energy="792.40861439843616">1237138162.1342003</me:SumOfStatesPoint>
          <me:SumOfStatesPoint energy="794.80562106767297">1248625578.0003939</me:SumOfStatesPoint>
          <me:SumOfStatesPoint energy="797.20987859318177">1260231122.8421707</me:SumOfStatesPoint>
          <me:SumOfStatesPoint energy="799.62140890853561">1271956071.4378531</me:SumOfStatesPoint>
          <me:SumOfStatesPoint energy="802.04023401365237">1283801707.6049063</me:SumOfStatesPoint>
          <me:SumOfStatesPoint energy="804.46637597500205">1295769324.4811695</me:SumOfStatesPoint>
          <me:SumOfStatesPoint energy="806.89985692580171">1307860224.6107497</me:SumOfStatesPoint>
          <me:SumOfStatesPoint energy="809.34069906622415">1320075775.9788103</me:SumOfStatesPoint>
          <me:SumOfStatesPoint energy="811.78892466359298">1332417638.3948643</me:SumOfStatesPoint>
          <me:SumOfStatesPoint energy="814.24455605259357">1344886588.7011945</me:SumOfStatesPoint>
          <me:SumOfStatesPoint energy="816.70761563546910">1357484299.3457201</me:SumOfStatesPoint>
          <me:SumOfStatesPoint energy="819.17812588223228">1370212638.9396632</me:SumOfStatesPoint>
          <me:SumOfStatesPoint energy="821.65610933086327">1383073630.8962591</me:SumOfStatesPoint>
          <me:SumOfStatesPoint energy="824.14158858752239">1396069455.6932046</me:SumOfStatesPoint>
          <me:SumOfStatesPoint energy="826.63458632674906">1409202421.5580823</me:SumOfStatesPoint>
          <me:SumOfStatesPoint energy="829.13512529167599">1422474950.1281552</me:SumOfStatesPoint>
          <me:SumOfStatesPoint energy="831.64322829422952">1435889569.8625376</me:SumOfStatesPoint>
          <me:SumOfStatesPoint energy="834.15891821534456">1449448911.9334903</me:SumOfStatesPoint>
          <me:SumOfStatesPoint energy="836.68221800516687">1463155707.4363081</me:SumOfStatesPoint>
          <me:SumOfStatesPoint energy="839.21315068326851">1477012753.0445774</me:SumOfStatesPoint>
          <me:SumOfStatesPoint energy="841.75173933885185">1491022759.5686581</me:SumOfStatesPoint>
          <me:SumOfStatesPoint energy="844.29800713096643">1505188403.4993980</me:SumOfStatesPoint>
          <me:SumOfStatesPoint energy="846.85197728871390">1519512384.0769632</me:SumOfStatesPoint>
          <me:SumOfStatesPoint energy="849.41367311146621">1533997434.8206968</me:SumOfStatesPoint>
          <me:SumOfStatesPoint energy="851.98311796907183">1548646334.3030498</me:SumOfStatesPoint>
          <me:SumOfStatesPoint energy="854.56033530207549">1563461924.5965741</me:SumOfStatesPoint>
          <me:SumOfStatesPoint energy="857.14534862192522">1578447109.8822277</me:SumOfStatesPoint>
          <me:SumOfStatesPoint energy="859.73818151119394">1593604853.8016515</me:SumOfStatesPoint>
          <me:SumOfStatesPoint energy="862.33885762378725">1608938179.6059070</me:SumOfStatesPoint>
          <me:SumOfStatesPoint energy="864.94740068516671">1624450170.4567151</me:SumOfStatesPoint>
          <me:SumOfStatesPoint energy="867.56383449255861">1640143994.1760736</me:SumOfStatesPoint>
          <me:SumOfStatesPoint energy="870.18818291517812">1656023552.9798982</me:SumOfStatesPoint>
          <me:SumOfStatesPoint energy="872.82046989444359">1672093695.2834265</me:SumOfStatesPoint>
          <me:SumOfStatesPoint energy="875.46071944419259">1688359757.7172687</me:SumOfStatesPoint>
          <me:SumOfStatesPoint energy="878.10895565090732">1704827470.9121809</me:SumOfStatesPoint>
          <me:SumOfStatesPoint energy="880.76520267392709">1721502922.0462837</me:SumOfStatesPoint>
          <me:SumOfStatesPoint energy="883.42948474567606">1738392533.6497853</me:SumOfStatesPoint>
          <me:SumOfStatesPoint energy="886.10182617187661">1755503050.0933373</me:SumOfStatesPoint>
          <me:SumOfStatesPoint energy="888.78225133177898">1772841528.6618249</me:SumOfStatesPoint>
          <me:SumOfStatesPoint energy="891.47078467837594">1790415333.6671827</me:SumOfStatesPoint>
          <me:SumOfStatesPoint energy="894.16745073863331">1808232132.5516696</me:SumOfStatesPoint>
          <me:SumOfStatesPoint energy="896.87227411370657">1826299893.3657405</me:SumOfStatesPoint>
          <me:SumOfStatesPoint energy="899.58527947917219">1844625795.3312204</me:SumOfStatesPoint>
          <me:SumOfStatesPoint energy="902.30649158524591">1863212957.9799767</me:SumOfStatesPoint>
          <me:SumOfStatesPoint energy="905.03593525701547">1882062117.4313531</me:SumOfStatesPoint>
          <me:SumOfStatesPoint energy="907.77363539466012">1901172682.3695703</me:SumOfStatesPoint>
          <me:SumOfStatesPoint energy="910.51961697368449">1920542979.5954716</me:SumOfStatesPoint>
          <me:SumOfStatesPoint energy="913.27390504513994">1940170385.2330987</me:SumOfStatesPoint>
          <me:SumOfStatesPoint energy="916.03652473585976">1960051418.7538223</me:SumOfStatesPoint>
          <me:SumOfStatesPoint energy="918.80750124868155">1980181800.9347649</me:SumOfStatesPoint>
          <me:SumOfStatesPoint energy="921.58685986268381">2000556483.4251504</me:SumOfStatesPoint>
          <me:SumOfStatesPoint energy="924.37462593341002">2021169662.0945747</me:SumOfStatesPoint>
          <me:SumOfStatesPoint energy="927.17082489310678">2042014795.5834963</me:SumOfStatesPoint>
          <me:SumOfStatesPoint energy="929.97548225094863">2063084682.1877942</me:SumOfStatesPoint>
          <me:SumOfStatesPoint energy="932.78862359327820">2084373777.2151301</me:SumOfStatesPoint>
          <me:SumOfStatesPoint energy="935.61027458383182">2105880282.9813948</me:SumOfStatesPoint>
          <me:SumOfStatesPoint energy="938.44046096398176">2127604005.2264931</me:SumOfStatesPoint>
          <me:SumOfStatesPoint energy="941.27920855296304">2149545923.8364415</me:SumOfStatesPoint>
          <me:SumOfStatesPoint energy="944.12654324811683">2171706836.1564507</me:SumOfStatesPoint>
          <me:SumOfStatesPoint energy="946.98249102511897">2194089310.3852115</me:SumOfStatesPoint>
          <me:SumOfStatesPoint energy="949.84707793822429">2216696732.7362328</me:SumOfStatesPoint>
          <me:SumOfStatesPoint energy="952.72033012049735">2239533179.3915210</me:SumOfStatesPoint>
          <me:SumOfStatesPoint energy="955.60227378405693">2262603344.5009990</me:SumOfStatesPoint>
          <me:SumOfStatesPoint energy="958.49293522031246">2285912494.1080046</me:SumOfStatesPoint>
          <me:SumOfStatesPoint energy="961.39234080020117">2309466433.5571752</me:SumOfStatesPoint>
          <me:SumOfStatesPoint energy="964.30051697443514">2333271453.4315772</me:SumOfStatesPoint>
          <me:SumOfStatesPoint energy="967.21749027373505">2357333781.3025513</me:SumOfStatesPoint>
          <me:SumOfStatesPoint energy="970.14328730907994">2381659209.4198341</me:SumOfStatesPoint>
          <me:SumOfStatesPoint energy="973.07793477194195">2406253347.8704982</me:SumOfStatesPoint>
          <me:SumOfStatesPoint energy="976.02145943453831">2431121846.7057152</me:SumOfStatesPoint>
          <me:SumOfStatesPoint energy="978.97388815006673">2456270458.7200551</me:SumOfStatesPoint>
          <me:SumOfStatesPoint energy="981.93524785295926">2481705066.9600682</me:SumOfStatesPoint>
          <me:SumOfStatesPoint energy="984.90556555911940">2507431700.6344862</me:SumOfStatesPoint>
          <me:SumOfStatesPoint energy="987.88486836617676">2533456727.3567629</me:SumOfStatesPoint>
          <me:SumOfStatesPoint energy="990.87318345372626">2559786593.7063866</me:SumOfStatesPoint>
          <me:SumOfStatesPoint energy="993.87053808358428">2586427497.6230717</me:SumOfStatesPoint>
          <me:SumOfStatesPoint energy="996.87695960002895">2613387007.5386066</me:SumOfStatesPoint>
          <me:SumOfStatesPoint energy="999.89247543005786">2640674348.3887897</me:SumOfStatesPoint>
          <me:SumOfStatesPoint energy="1002.9171130836304">2668300174.4856772</me:SumOfStatesPoint>
          <me:SumOfStatesPoint energy="1005.9509001539266">2696275676.3317504</me:SumOfStatesPoint>
          <me:SumOfStatesPoint energy="1008.9938643175904">2724612701.3523312</me:SumOfStatesPoint>
          <me:SumOfStatesPoint energy="1012.0460333349911">2753323743.6792178</me:SumOfStatesPoint>
          <me:SumOfStatesPoint energy="1015.1074350504676">2782421927.1727667</me:SumOfStatesPoint>
          <me:SumOfStatesPoint energy="1018.1780973925916">2811920920.7913971</me:SumOfStatesPoint>
          <me:SumOfStatesPoint energy="1021.2580483744129">2841834679.6813254</me:SumOfStatesPoint>
          <me:SumOfStatesPoint energy="1024.3473160937242">2872177558.7026777</me:SumOfStatesPoint>
          <me:SumOfStatesPoint energy="1027.4459287333086">2902964155.4924736</me:SumOfStatesPoint>
          <me:SumOfStatesPoint energy="1030.5539145612058">2934204989.1125321</me:SumOfStatesPoint>
          <me:SumOfStatesPoint energy="1033.6713019309605">2965904894.7986903</me:SumOfStatesPoint>
          <me:SumOfStatesPoint energy="1036.7981192818902">2998066161.5587134</me:SumOfStatesPoint>
          <me:SumOfStatesPoint energy="1039.9343951393364">3030689314.2255626</me:SumOfStatesPoint>
          <me:SumOfStatesPoint energy="1043.0801581149321">3063773456.1012359</me:SumOfStatesPoint>
          <me:SumOfStatesPoint energy="1046.2354369068562">3097316483.1217265</me:SumOfStatesPoint>
          <me:SumOfStatesPoint energy="1049.4002603001018">3131316519.5479703</me:SumOfStatesPoint>
          <me:SumOfStatesPoint energy="1052.5746571667323">3165772098.0921679</me:SumOfStatesPoint>
          <me:SumOfStatesPoint energy="1055.7586564661503">3200681434.5969033</me:SumOfStatesPoint>
          <me:SumOfStatesPoint energy="1058.9522872453604">3236042361.7836895</me:SumOfStatesPoint>
          <me:SumOfStatesPoint energy="1062.1555786392289">3271855446.4072280</me:SumOfStatesPoint>
          <me:SumOfStatesPoint energy="1065.3685598707596">3308127714.7949619</me:SumOfStatesPoint>
          <me:SumOfStatesPoint energy="1068.5912602513495">3344869270.9064140</me:SumOfStatesPoint>
          <me:SumOfStatesPoint energy="1071.8237091810663">3382092818.8974299</me:SumOfStatesPoint>
          <me:SumOfStatesPoint energy="1075.0659361489074">3419811470.7466044</me:SumOfStatesPoint>
          <me:SumOfStatesPoint energy="1078.3179707330780">3458038988.9589787</me:SumOfStatesPoint>
          <me:SumOfStatesPoint energy="1081.5798426012509">3496783125.2968874</me:SumOfStatesPoint>
          <me:SumOfStatesPoint energy="1084.8515815108481">3536048426.5923972</me:SumOfStatesPoint>
          <me:SumOfStatesPoint energy="1088.1332173093015">3575837909.7699165</me:SumOfStatesPoint>
          <me:SumOfStatesPoint energy="1091.4247799343352">3616153436.1223898</me:SumOfStatesPoint>
          <me:SumOfStatesPoint energy="1094.7262994142288">3656995709.8309617</me:SumOfStatesPoint>
          <me:SumOfStatesPoint energy="1098.0378058681017">3698363434.4573092</me:SumOfStatesPoint>
          <me:SumOfStatesPoint energy="1101.3593295061773">3740253446.0542197</me:SumOfStatesPoint>
          <me:SumOfStatesPoint energy="1104.6909006300687">3782660900.4620013</me:SumOfStatesPoint>
          <me:SumOfStatesPoint energy="1108.0325496330452">3825579678.6125975</me:SumOfStatesPoint>
          <me:SumOfStatesPoint energy="1111.3843070003200">3869006229.3091221</me:SumOfStatesPoint>
          <me:SumOfStatesPoint energy="1114.7462033093175">3912943934.0591216</me:SumOfStatesPoint>
          <me:SumOfStatesPoint energy="1118.1182692299631">3957399265.9295101</me:SumOfStatesPoint>
          <me:SumOfStatesPoint energy="1121.5005355249521">4002380540.5162473</me:SumOfStatesPoint>
          <me:SumOfStatesPoint energy="1124.8930330500414">4047897550.4808650</me:SumOfStatesPoint>
          <me:SumOfStatesPoint energy="1128.2957927543198">4093961519.8465247</me:SumOfStatesPoint>
          <me:SumOfStatesPoint energy="1131.7088456805011">4140586247.8129363</me:SumOfStatesPoint>
          <me:SumOfStatesPoint energy="1135.1322229651978">4187787799.5083938</me:SumOfStatesPoint>
          <me:SumOfStatesPoint energy="1138.5659558392135">4235583855.2287230</me:SumOfStatesPoint>
          <me:SumOfStatesPoint energy="1142.0100756278198">4283993577.0710468</me:SumOfStatesPoint>
          <me:SumOfStatesPoint energy="1145.4646137510501">4333036836.7017355</me:SumOfStatesPoint>
          <me:SumOfStatesPoint energy="1148.9296017239781">4382733482.7556753</me:SumOfStatesPoint>
          <me:SumOfStatesPoint energy="1152.4050711570139">4433103975.2488146</me:SumOfStatesPoint>
          <me:SumOfStatesPoint energy="1155.8910537561833">4484169562.1700621</me:SumOfStatesPoint>
          <me:SumOfStatesPoint energy="1159.3875813234260">4535951476.8707905</me:SumOfStatesPoint>
          <me:SumOfStatesPoint energy="1162.8946857568772">4588463394.5001192</me:SumOfStatesPoint>
          <me:SumOfStatesPoint energy="1166.4123990511659">4641711839.7497759</me:SumOfStatesPoint>
          <me:SumOfStatesPoint energy="1169.9407532977043">4695700157.8085413</me:SumOfStatesPoint>
          <me:SumOfStatesPoint energy="1173.4797806849754">4750429348.1375227</me:SumOfStatesPoint>
          <me:SumOfStatesPoint energy="1177.0295134988366">4805898331.4375515</me:SumOfStatesPoint>
          <me:SumOfStatesPoint energy="1180.5899841228040">4862103746.8321667</me:SumOfStatesPoint>
          <me:SumOfStatesPoint energy="1184.1612250383573">4919039399.9448786</me:SumOfStatesPoint>
          <me:SumOfStatesPoint energy="1187.7432688252266">4976696857.6418390</me:SumOfStatesPoint>
          <me:SumOfStatesPoint energy="1191.3361481616994">5035066332.5083418</me:SumOfStatesPoint>
          <me:SumOfStatesPoint energy="1194.9398958249089">5094144061.5552158</me:SumOfStatesPoint>
          <me:SumOfStatesPoint energy="1198.5545446911433">5153933312.3779926</me:SumOfStatesPoint>
          <me:SumOfStatesPoint energy="1202.1801277361342">5214440381.0788050</me:SumOfStatesPoint>
          <me:SumOfStatesPoint energy="1205.8166780353699">5275673225.7917881</me:SumOfStatesPoint>
          <me:SumOfStatesPoint energy="1209.4642287643849">5337641291.9858265</me:SumOfStatesPoint>
          <me:SumOfStatesPoint energy="1213.1228131990738">5400356912.0914946</me:SumOfStatesPoint>
          <me:SumOfStatesPoint energy="1216.7924647159848">5463834188.9772234</me:SumOfStatesPoint>
          <me:SumOfStatesPoint energy="1220.4732167926336">5528088962.1687765</me:SumOfStatesPoint>
          <me:SumOfStatesPoint energy="1224.1651030077990">5593138605.0360680</me:SumOfStatesPoint>
          <me:SumOfStatesPoint energy="1227.8681570418396">5659000976.5442886</me:SumOfStatesPoint>
          <me:SumOfStatesPoint energy="1231.5824126769910">5725693463.6959925</me:SumOfStatesPoint>
          <me:SumOfStatesPoint energy="1235.3079037976834">5793233271.9702387</me:SumOfStatesPoint>
          <me:SumOfStatesPoint energy="1239.0446643908413">5861637613.3826313</me:SumOfStatesPoint>
          <me:SumOfStatesPoint energy="1242.7927285462038">5930924001.3804874</me:SumOfStatesPoint>
          <me:SumOfStatesPoint energy="1246.5521304566244">6001110296.3115749</me:SumOfStatesPoint>
          <me:SumOfStatesPoint energy="1250.3229044183945">6072214702.3816662</me:SumOfStatesPoint>
          <me:SumOfStatesPoint energy="1254.1050848315449">6144255764.6101255</me:SumOfStatesPoint>
          <me:SumOfStatesPoint energy="1257.8987062001706">6217252441.0869904</me:SumOfStatesPoint>
          <me:SumOfStatesPoint energy="1261.7038031327352">6291224518.4011574</me:SumOfStatesPoint>
          <me:SumOfStatesPoint energy="1265.5204103423962">6366194273.8238773</me:SumOfStatesPoint>
          <me:SumOfStatesPoint energy="1269.3485626473127">6442185914.4368076</me:SumOfStatesPoint>
          <me:SumOfStatesPoint energy="1273.1882949709720">6519224985.4672356</me:SumOfStatesPoint>
          <me:SumOfStatesPoint energy="1277.0396423424991">6597338242.2137642</me:SumOfStatesPoint>
          <me:SumOfStatesPoint energy="1280.9026398969836">6676554108.2994862</me:SumOfStatesPoint>
          <me:SumOfStatesPoint energy="1284.7773228757987">6756901064.9071560</me:SumOfStatesPoint>
          <me:SumOfStatesPoint energy="1288.6637266269170">6838410447.5804749</me:SumOfStatesPoint>
          <me:SumOfStatesPoint energy="1292.5618866052425">6921113258.0834255</me:SumOfStatesPoint>
          <me:SumOfStatesPoint energy="1296.4718383729239">7005028389.4950733</me:SumOfStatesPoint>
          <me:SumOfStatesPoint energy="1300.3936175996892">7090166488.5477743</me:SumOfStatesPoint>
          <me:SumOfStatesPoint energy="1304.3272600631608">7176534139.8412094</me:SumOfStatesPoint>
          <me:SumOfStatesPoint energy="1308.2728016491924">7264134600.0501680</me:SumOfStatesPoint>
          <me:SumOfStatesPoint energy="1312.2302783521861">7352967659.1956730</me:SumOfStatesPoint>
          <me:SumOfStatesPoint energy="1316.1997262754303">7443029759.3138847</me:SumOfStatesPoint>
          <me:SumOfStatesPoint energy="1320.1811816314198">7534314551.7449646</me:SumOfStatesPoint>
          <me:SumOfStatesPoint energy="1324.1746807421957">7626814704.4249678</me:SumOfStatesPoint>
          <me:SumOfStatesPoint energy="1328.1802600396675">7720533224.6287413</me:SumOfStatesPoint>
          <me:SumOfStatesPoint energy="1332.1979560659538">7815482311.6146202</me:SumOfStatesPoint>
          <me:SumOfStatesPoint energy="1336.2278054737078">7911678308.1334324</me:SumOfStatesPoint>
          <me:SumOfStatesPoint energy="1340.2698450264602">8009142215.1849775</me:SumOfStatesPoint>
          <me:SumOfStatesPoint energy="1344.3241115989447">8107901846.9611034</me:SumOfStatesPoint>
          <me:SumOfStatesPoint energy="1348.3906421774454">8207989621.2191019</me:SumOfStatesPoint>
          <me:SumOfStatesPoint energy="1352.4694738601227">8309441589.6519451</me:SumOfStatesPoint>
          <me:SumOfStatesPoint energy="1356.5606438573634">8412297035.7006063</me:SumOfStatesPoint>
          <me:SumOfStatesPoint energy="1360.6641894921086">8516596977.5622377</me:SumOfStatesPoint>
          <me:SumOfStatesPoint energy="1364.7801482002055">8622383017.2961140</me:SumOfStatesPoint>
          <me:SumOfStatesPoint energy="1368.9085575307381">8729696846.6474266</me:SumOfStatesPoint>
          <me:SumOfStatesPoint energy="1373.0494551463801">8838567345.8722248</me:SumOfStatesPoint>
          <me:SumOfStatesPoint energy="1377.2028788237278">8949010982.3584194</me:SumOfStatesPoint>
          <me:SumOfStatesPoint energy="1381.3688664536562">9061038417.5001087</me:SumOfStatesPoint>
          <me:SumOfStatesPoint energy="1385.5474560416530">9174655855.0667076</me:SumOfStatesPoint>
          <me:SumOfStatesPoint energy="1389.7386857081772">9289865710.0143452</me:SumOfStatesPoint>
          <me:SumOfStatesPoint energy="1393.9425936889943">9406666714.6910629</me:SumOfStatesPoint>
          <me:SumOfStatesPoint energy="1398.1592183355378">9525052690.9700203</me:SumOfStatesPoint>
          <me:SumOfStatesPoint energy="1402.3885981152471">9645017148.9832859</me:SumOfStatesPoint>
          <me:SumOfStatesPoint energy="1406.6307716119281">9766568082.7831364</me:SumOfStatesPoint>
          <me:SumOfStatesPoint energy="1410.8857775261017">9889721169.4602623</me:SumOfStatesPoint>
          <me:SumOfStatesPoint energy="1415.1536546753523">10014497425.235477</me:SumOfStatesPoint>
          <me:SumOfStatesPoint energy="1419.4344419946910">10140925017.468113</me:SumOfStatesPoint>
          <me:SumOfStatesPoint energy="1423.7281785369012">10269036691.515686</me:SumOfStatesPoint>
          <me:SumOfStatesPoint energy="1428.0349034729043">10398868848.333776</me:SumOfStatesPoint>
          <me:SumOfStatesPoint energy="1432.3546560921068">10530461031.257618</me:SumOfStatesPoint>
          <me:SumOfStatesPoint energy="1436.6874758027705">10663854716.697130</me:SumOfStatesPoint>
          <me:SumOfStatesPoint energy="1441.0334021323592">10799089677.200333</me:SumOfStatesPoint>
          <me:SumOfStatesPoint energy="1445.3924747279123">10936204944.979700</me:SumOfStatesPoint>
          <me:SumOfStatesPoint energy="1449.7647333563934">11075240059.761671</me:SumOfStatesPoint>
          <me:SumOfStatesPoint energy="1454.1502179050663">11216235381.166790</me:SumOfStatesPoint>
          <me:SumOfStatesPoint energy="1458.5489683818460">11359232672.607653</me:SumOfStatesPoint>
          <me:SumOfStatesPoint energy="1462.9610249156760">11504274191.516520</me:SumOfStatesPoint>
          <me:SumOfStatesPoint energy="1467.3864277568823">11651409855.176931</me:SumOfStatesPoint>
          <me:SumOfStatesPoint energy="1471.8252172775528">11800702019.458527</me:SumOfStatesPoint>
          <me:SumOfStatesPoint energy="1476.2774339718935">11952220338.930414</me:SumOfStatesPoint>
          <me:SumOfStatesPoint energy="1480.7431184566096">12106039702.864883</me:SumOfStatesPoint>
          <me:SumOfStatesPoint energy="1485.2223114712644">12262240051.650095</me:SumOfStatesPoint>
          <me:SumOfStatesPoint energy="1489.7150538786634">12420905252.740486</me:SumOfStatesPoint>
          <me:SumOfStatesPoint energy="1494.2213866652135">12582124307.066486</me:SumOfStatesPoint>
          <me:SumOfStatesPoint energy="1498.7413509413109">12745967626.619473</me:SumOfStatesPoint>
          <me:SumOfStatesPoint energy="1503.2749879417029">12912471867.951759</me:SumOfStatesPoint>
          <me:SumOfStatesPoint energy="1507.8223390258765">13081655575.639704</me:SumOfStatesPoint>
          <me:SumOfStatesPoint energy="1512.3834456784232">13253525774.421904</me:SumOfStatesPoint>
          <me:SumOfStatesPoint energy="1516.9583495094305">13428079603.245041</me:SumOfStatesPoint>
          <me:SumOfStatesPoint energy="1521.5470922548484">13605310664.900991</me:SumOfStatesPoint>
          <me:SumOfStatesPoint energy="1526.1497157768827">13785210070.991310</me:SumOfStatesPoint>
          <me:SumOfStatesPoint energy="1530.7662620643646">13967782548.702219</me:SumOfStatesPoint>
          <me:SumOfStatesPoint energy="1535.3967732331466">14153067463.969753</me:SumOfStatesPoint>
          <me:SumOfStatesPoint energy="1540.0412915264735">14341128538.535904</me:SumOfStatesPoint>
          <me:SumOfStatesPoint energy="1544.6998593153805">14532047060.727848</me:SumOfStatesPoint>
          <me:SumOfStatesPoint energy="1549.3725190990679">14725913700.128490</me:SumOfStatesPoint>
          <me:SumOfStatesPoint energy="1554.0593135052984">14922810031.364981</me:SumOfStatesPoint>
          <me:SumOfStatesPoint energy="1558.7602852907826">15122827325.348551</me:SumOfStatesPoint>
          <me:SumOfStatesPoint energy="1563.4754773415641">15326065533.047581</me:SumOfStatesPoint>
          <me:SumOfStatesPoint energy="1568.2049326734209">15532625480.894871</me:SumOfStatesPoint>
          <me:SumOfStatesPoint energy="1572.9486944322462">15742601158.246029</me:SumOfStatesPoint>
          <me:SumOfStatesPoint energy="1577.7068058944542">15956060723.956022</me:SumOfStatesPoint>
          <me:SumOfStatesPoint energy="1582.4793104673620">16173068532.734718</me:SumOfStatesPoint>
          <me:SumOfStatesPoint energy="1587.2662516895989">16393674974.317240</me:SumOfStatesPoint>
          <me:SumOfStatesPoint energy="1592.0676732314907">16617882403.525784</me:SumOfStatesPoint>
          <me:SumOfStatesPoint energy="1596.8836188954704">16845670115.220407</me:SumOfStatesPoint>
          <me:SumOfStatesPoint energy="1601.7141326164651">17077002521.726545</me:SumOfStatesPoint>
          <me:SumOfStatesPoint energy="1606.5592584623107">17311845279.915546</me:SumOfStatesPoint>
          <me:SumOfStatesPoint energy="1611.4190406341395">17550179330.189156</me:SumOfStatesPoint>
          <me:SumOfStatesPoint energy="1616.2935234667973">17791992200.319584</me:SumOfStatesPoint>
          <me:SumOfStatesPoint energy="1621.1827514292345">18037313255.229855</me:SumOfStatesPoint>
          <me:SumOfStatesPoint energy="1626.0867691249250">18286211753.894127</me:SumOfStatesPoint>
          <me:SumOfStatesPoint energy="1631.0056212922602">18538773477.017300</me:SumOfStatesPoint>
          <me:SumOfStatesPoint energy="1635.9393528049702">18795071843.306187</me:SumOfStatesPoint>
          <me:SumOfStatesPoint energy="1640.8880086725192">19055173432.741928</me:SumOfStatesPoint>
          <me:SumOfStatesPoint energy="1645.8516340405304">19319142786.378487</me:SumOfStatesPoint>
          <me:SumOfStatesPoint energy="1650.8302741911843">19587048675.313427</me:SumOfStatesPoint>
          <me:SumOfStatesPoint energy="1655.8239745436451">19858954119.422394</me:SumOfStatesPoint>
          <me:SumOfStatesPoint energy="1660.8327806544610">20134917879.523582</me:SumOfStatesPoint>
          <me:SumOfStatesPoint energy="1665.8567382179942">20415017770.732098</me:SumOfStatesPoint>
          <me:SumOfStatesPoint energy="1670.8958930668239">20699359768.878262</me:SumOfStatesPoint>
          <me:SumOfStatesPoint energy="1675.9502911721779">20988061340.587639</me:SumOfStatesPoint>
          <me:SumOfStatesPoint energy="1681.0199786443384">21281226298.596546</me:SumOfStatesPoint>
          <me:SumOfStatesPoint energy="1686.1050017330763">21578947865.636333</me:SumOfStatesPoint>
          <me:SumOfStatesPoint energy="1691.2054068280595">21881312478.034969</me:SumOfStatesPoint>
          <me:SumOfStatesPoint energy="1696.3212404592898">22188400808.358826</me:SumOfStatesPoint>
          <me:SumOfStatesPoint energy="1701.4525492975140">22500286229.864296</me:SumOfStatesPoint>
          <me:SumOfStatesPoint energy="1706.5993801546626">22817035200.951290</me:SumOfStatesPoint>
          <me:SumOfStatesPoint energy="1711.7617799842635">23138712797.147087</me:SumOfStatesPoint>
          <me:SumOfStatesPoint energy="1716.9397958818829">23465377964.660645</me:SumOfStatesPoint>
          <me:SumOfStatesPoint energy="1722.1334750855488">23797082685.035465</me:SumOfStatesPoint>
          <me:SumOfStatesPoint energy="1727.3428649761779">24133875592.891682</me:SumOfStatesPoint>
          <me:SumOfStatesPoint energy="1732.5680130780192">24475804495.904961</me:SumOfStatesPoint>
          <me:SumOfStatesPoint energy="1737.8089670590732">24822920682.949520</me:SumOfStatesPoint>
          <me:SumOfStatesPoint energy="1743.0657747315422">25175283355.658119</me:SumOfStatesPoint>
          <me:SumOfStatesPoint energy="1748.3384840522510">25532982491.438419</me:SumOfStatesPoint>
          <me:SumOfStatesPoint energy="1753.6271431230994">25896129774.369537</me:SumOfStatesPoint>
          <me:SumOfStatesPoint energy="1758.9318001914862">26264851854.642422</me:SumOfStatesPoint>
          <me:SumOfStatesPoint energy="1764.2525036507645">26639277737.339214</me:SumOfStatesPoint>
          <me:SumOfStatesPoint energy="1769.5893020406681">27019507968.620396</me:SumOfStatesPoint>
          <me:SumOfStatesPoint energy="1774.9422440477686">27405630184.140812</me:SumOfStatesPoint>
          <me:SumOfStatesPoint energy="1780.3113785059056">27797720495.004234</me:SumOfStatesPoint>
          <me:SumOfStatesPoint energy="1785.6967543966466">28195838810.813484</me:SumOfStatesPoint>
          <me:SumOfStatesPoint energy="1791.0984208497193">28600034698.854652</me:SumOfStatesPoint>
          <me:SumOfStatesPoint energy="1796.5164271434744">29010363678.275391</me:SumOfStatesPoint>
          <me:SumOfStatesPoint energy="1801.9508227053198">29426915876.145046</me:SumOfStatesPoint>
          <me:SumOfStatesPoint energy="1807.4016571121876">29849800341.760792</me:SumOfStatesPoint>
          <me:SumOfStatesPoint energy="1812.8689800909706">30279148738.308731</me:SumOfStatesPoint>
          <me:SumOfStatesPoint energy="1818.3528415189910">30715110421.067833</me:SumOfStatesPoint>
          <me:SumOfStatesPoint energy="1823.8532914244406">31157847718.423946</me:SumOfStatesPoint>
          <me:SumOfStatesPoint energy="1829.3703799868520">31607532923.623531</me:SumOfStatesPoint>
          <me:SumOfStatesPoint energy="1834.9041575375418">32064340522.289711</me:SumOfStatesPoint>
          <me:SumOfStatesPoint energy="1840.4546745600844">32528440004.991592</me:SumOfStatesPoint>
          <me:SumOfStatesPoint energy="1846.0219816907575">32999962011.828312</me:SumOfStatesPoint>
          <me:SumOfStatesPoint energy="1851.6061297190190">33479012694.018150</me:SumOfStatesPoint>
          <me:SumOfStatesPoint energy="1857.2071695879561">33965687295.999550</me:SumOfStatesPoint>
          <me:SumOfStatesPoint energy="1862.8251523947638">34460080815.710930</me:SumOfStatesPoint>
          <me:SumOfStatesPoint energy="1868.4601293911974">34962287205.455147</me:SumOfStatesPoint>
          <me:SumOfStatesPoint energy="1874.1121519840535">35472412444.468742</me:SumOfStatesPoint>
          <me:SumOfStatesPoint energy="1879.7812717356255">35990605521.117874</me:SumOfStatesPoint>
          <me:SumOfStatesPoint energy="1885.4675403641866">36517040522.604462</me:SumOfStatesPoint>
          <me:SumOfStatesPoint energy="1891.1710097444550">37051898484.146805</me:SumOfStatesPoint>
          <me:SumOfStatesPoint energy="1896.8917319080633">37595332027.006485</me:SumOfStatesPoint>
          <me:SumOfStatesPoint energy="1902.6297590440449">38147480419.648254</me:SumOfStatesPoint>
          <me:SumOfStatesPoint energy="1908.3851434992957">38708472983.093605</me:SumOfStatesPoint>
          <me:SumOfStatesPoint energy="1914.1579377790665">39278421574.897285</me:SumOfStatesPoint>
          <me:SumOfStatesPoint energy="1919.9481945474267">39857427372.944908</me:SumOfStatesPoint>
          <me:SumOfStatesPoint energy="1925.7559666277607">40445620936.604080</me:SumOfStatesPoint>
          <me:SumOfStatesPoint energy="1931.5813070032336">41043170701.666527</me:SumOfStatesPoint>
          <me:SumOfStatesPoint energy="1937.4242688172908">41650272507.741440</me:SumOfStatesPoint>
          <me:SumOfStatesPoint energy="1943.2849053741261">42267173504.192596</me:SumOfStatesPoint>
          <me:SumOfStatesPoint energy="1949.1632701391852">42894165080.826256</me:SumOfStatesPoint>
          <me:SumOfStatesPoint energy="1955.0594167396364">43531568533.826706</me:SumOfStatesPoint>
          <me:SumOfStatesPoint energy="1960.9733989648760">44179723061.575905</me:SumOfStatesPoint>
          <me:SumOfStatesPoint energy="1966.9052707670039">44838971133.187843</me:SumOfStatesPoint>
          <me:SumOfStatesPoint energy="1972.8550862613304">45509562903.813118</me:SumOfStatesPoint>
          <me:SumOfStatesPoint energy="1978.8228997268550">46191633210.791824</me:SumOfStatesPoint>
          <me:SumOfStatesPoint energy="1984.8087656067769">46885253577.220573</me:SumOfStatesPoint>
          <me:SumOfStatesPoint energy="1990.8127385089763">47590464057.102509</me:SumOfStatesPoint>
          <me:SumOfStatesPoint energy="1996.8348732065278">48307283959.448067</me:SumOfStatesPoint>
          <me:SumOfStatesPoint energy="2002.8752246381850">49035770381.617508</me:SumOfStatesPoint>
          <me:SumOfStatesPoint energy="2008.9338479088970">49776105907.449928</me:SumOfStatesPoint>
          <me:SumOfStatesPoint energy="2015.0107982902950">50528563015.685379</me:SumOfStatesPoint>
          <me:SumOfStatesPoint energy="2021.1061312212132">51293449658.527077</me:SumOfStatesPoint>
          <me:SumOfStatesPoint energy="2027.2199023081782">52071085107.186935</me:SumOfStatesPoint>
          <me:SumOfStatesPoint energy="2033.3521673259320">52861829970.881348</me:SumOfStatesPoint>
          <me:SumOfStatesPoint energy="2039.5029822179254">53666066450.892715</me:SumOfStatesPoint>
          <me:SumOfStatesPoint energy="2045.6724030968442">54484159399.408875</me:SumOfStatesPoint>
          <me:SumOfStatesPoint energy="2051.8604862451043">55316438695.503265</me:SumOfStatesPoint>
          <me:SumOfStatesPoint energy="2058.0672881153828">56163211275.741562</me:SumOfStatesPoint>
          <me:SumOfStatesPoint energy="2064.2928653311155">57024681821.245697</me:SumOfStatesPoint>
          <me:SumOfStatesPoint energy="2070.5372746870275">57900979586.813370</me:SumOfStatesPoint>
          <me:SumOfStatesPoint energy="2076.8005731496473">58792177569.341309</me:SumOfStatesPoint>
          <me:SumOfStatesPoint energy="2083.0828178578172">59698368146.874496</me:SumOfStatesPoint>
          <me:SumOfStatesPoint energy="2089.3840661232321">60619682096.024284</me:SumOfStatesPoint>
          <me:SumOfStatesPoint energy="2095.7043754309429">61556357221.023315</me:SumOfStatesPoint>
          <me:SumOfStatesPoint energy="2102.0438034399008">62508695113.567009</me:SumOfStatesPoint>
          <me:SumOfStatesPoint energy="2108.4024079834630">63476979485.951202</me:SumOfStatesPoint>
          <me:SumOfStatesPoint energy="2114.7802470699398">64461448372.784531</me:SumOfStatesPoint>
          <me:SumOfStatesPoint energy="2121.1773788831060">65462338451.871117</me:SumOfStatesPoint>
          <me:SumOfStatesPoint energy="2127.5938617827487">66479885415.877060</me:SumOfStatesPoint>
          <me:SumOfStatesPoint energy="2134.0297543051825">67514335056.978645</me:SumOfStatesPoint>
          <me:SumOfStatesPoint energy="2140.4851151638004">68566041852.408134</me:SumOfStatesPoint>
          <me:SumOfStatesPoint energy="2146.9600032495932">69635452544.131622</me:SumOfStatesPoint>
          <me:SumOfStatesPoint energy="2153.4544776317034">70722976030.986389</me:SumOfStatesPoint>
          <me:SumOfStatesPoint energy="2159.9685975579464">71828953115.306549</me:SumOfStatesPoint>
          <me:SumOfStatesPoint energy="2166.5024224553690">72953691285.271713</me:SumOfStatesPoint>
          <me:SumOfStatesPoint energy="2173.0560119307734">74097459399.882675</me:SumOfStatesPoint>
          <me:SumOfStatesPoint energy="2179.6294257712798">75260483991.442520</me:SumOfStatesPoint>
          <me:SumOfStatesPoint energy="2186.2227239448530">76443013023.008667</me:SumOfStatesPoint>
          <me:SumOfStatesPoint energy="2192.8359666008673">77645334797.478516</me:SumOfStatesPoint>
          <me:SumOfStatesPoint energy="2199.4692140706379">78867755544.441315</me:SumOfStatesPoint>
          <me:SumOfStatesPoint energy="2206.1225268679891">80110625097.378586</me:SumOfStatesPoint>
          <me:SumOfStatesPoint energy="2212.7959656897883">81374344577.446548</me:SumOfStatesPoint>
          <me:SumOfStatesPoint energy="2219.4895914165168">82659397799.087250</me:SumOfStatesPoint>
          <me:SumOfStatesPoint energy="2226.2034651128092">83966332606.839539</me:SumOfStatesPoint>
          <me:SumOfStatesPoint energy="2232.9376480280275">85295724282.161560</me:SumOfStatesPoint>
          <me:SumOfStatesPoint energy="2239.6922015968003">86648029449.642105</me:SumOfStatesPoint>
          <me:SumOfStatesPoint energy="2246.4671874396045">88023617092.130524</me:SumOfStatesPoint>
          <me:SumOfStatesPoint energy="2253.2626673633058">89422801463.411972</me:SumOfStatesPoint>
          <me:SumOfStatesPoint energy="2260.0787033617439">90845857928.597549</me:SumOfStatesPoint>
          <me:SumOfStatesPoint energy="2266.9153576162776">92293095811.448959</me:SumOfStatesPoint>
          <me:SumOfStatesPoint energy="2273.7726924963722">93764978409.345703</me:SumOfStatesPoint>
          <me:SumOfStatesPoint energy="2280.6507705601475">95262077356.036072</me:SumOfStatesPoint>
          <me:SumOfStatesPoint energy="2287.5496545549677">96785000739.767258</me:SumOfStatesPoint>
          <me:SumOfStatesPoint energy="2294.4694074180047">98334350777.124451</me:SumOfStatesPoint>
          <me:SumOfStatesPoint energy="2301.4100922768057">99910735942.880783</me:SumOfStatesPoint>
          <me:SumOfStatesPoint energy="2308.3717724498874">101514723325.46037</me:SumOfStatesPoint>
          <me:SumOfStatesPoint energy="2315.3545114472909">103146736841.66513</me:SumOfStatesPoint>
          <me:SumOfStatesPoint energy="2322.3583729711841">104807175229.49280</me:SumOfStatesPoint>
          <me:SumOfStatesPoint energy="2329.3834209164215">106496437989.63803</me:SumOfStatesPoint>
          <me:SumOfStatesPoint energy="2336.4297193711463">108214940230.46388</me:SumOfStatesPoint>
          <me:SumOfStatesPoint energy="2343.4973326173572">109963190010.18918</me:SumOfStatesPoint>
          <me:SumOfStatesPoint energy="2350.5863251315122">111741874350.15150</me:SumOfStatesPoint>
          <me:SumOfStatesPoint energy="2357.6967615850995">113551801938.89081</me:SumOfStatesPoint>
          <me:SumOfStatesPoint energy="2364.8287068452451">115393814592.52176</me:SumOfStatesPoint>
          <me:SumOfStatesPoint energy="2371.9822259752864">117268696113.89079</me:SumOfStatesPoint>
          <me:SumOfStatesPoint energy="2379.1573842353851">119177198242.63983</me:SumOfStatesPoint>
          <me:SumOfStatesPoint energy="2386.3542470831012">121119986119.14989</me:SumOfStatesPoint>
          <me:SumOfStatesPoint energy="2393.5728801740124">123097609837.73123</me:SumOfStatesPoint>
          <me:SumOfStatesPoint energy="2400.8133493622927">125110562393.62544</me:SumOfStatesPoint>
          <me:SumOfStatesPoint energy="2408.0757207013307">127159275756.60695</me:SumOfStatesPoint>
          <me:SumOfStatesPoint energy="2415.3600604443163">129244233611.90508</me:SumOfStatesPoint>
          <me:SumOfStatesPoint energy="2422.6664350448605">131366049685.82294</me:SumOfStatesPoint>
          <me:SumOfStatesPoint energy="2429.9949111575861">133525479699.57491</me:SumOfStatesPoint>
          <me:SumOfStatesPoint energy="2437.3455556387521">135723479650.00449</me:SumOfStatesPoint>
          <me:SumOfStatesPoint energy="2444.7184355468462">137960921729.36920</me:SumOfStatesPoint>
          <me:SumOfStatesPoint energy="2452.1136181432148">140238513473.55707</me:SumOfStatesPoint>
          <me:SumOfStatesPoint energy="2459.5311708926583">142556923861.80527</me:SumOfStatesPoint>
          <me:SumOfStatesPoint energy="2466.9711614640646">144916850185.96881</me:SumOfStatesPoint>
          <me:SumOfStatesPoint energy="2474.4336577310082">147319137679.38284</me:SumOfStatesPoint>
          <me:SumOfStatesPoint energy="2481.9187277723886">149764957252.77286</me:SumOfStatesPoint>
          <me:SumOfStatesPoint energy="2489.4264398730306">152255603899.62598</me:SumOfStatesPoint>
          <me:SumOfStatesPoint energy="2496.9568625243292">154792244144.03540</me:SumOfStatesPoint>
          <me:SumOfStatesPoint energy="2504.5100644248528">157375923438.91611</me:SumOfStatesPoint>
          <me:SumOfStatesPoint energy="2512.0861144809905">160007566846.57547</me:SumOfStatesPoint>
          <me:SumOfStatesPoint energy="2519.6850818075600">162687973255.96802</me:SumOfStatesPoint>
          <me:SumOfStatesPoint energy="2527.3070357284578">165417938620.77313</me:SumOfStatesPoint>
          <me:SumOfStatesPoint energy="2534.9520457772815">168198172420.27618</me:SumOfStatesPoint>
          <me:SumOfStatesPoint energy="2542.6201816979569">171029371625.49347</me:SumOfStatesPoint>
          <me:SumOfStatesPoint energy="2550.3115134453951">173912320127.90274</me:SumOfStatesPoint>
          <me:SumOfStatesPoint energy="2558.0261111861064">176848028110.07877</me:SumOfStatesPoint>
          <me:SumOfStatesPoint energy="2565.7640452988617">179837803216.46613</me:SumOfStatesPoint>
          <me:SumOfStatesPoint energy="2573.5253863753169">182882940260.88818</me:SumOfStatesPoint>
          <me:SumOfStatesPoint energy="2581.3102052206737">185984371196.11612</me:SumOfStatesPoint>
          <me:SumOfStatesPoint energy="2589.1185728543069">189142707626.24530</me:SumOfStatesPoint>
          <me:SumOfStatesPoint energy="2596.9505605104332">192358435354.22015</me:SumOfStatesPoint>
          <me:SumOfStatesPoint energy="2604.8062396387390">195632144564.11356</me:SumOfStatesPoint>
          <me:SumOfStatesPoint energy="2612.6856819050549">198964920506.85461</me:SumOfStatesPoint>
          <me:SumOfStatesPoint energy="2620.5889591919863">202358262449.48062</me:SumOfStatesPoint>
          <me:SumOfStatesPoint energy="2628.5161435995919">205813741565.48972</me:SumOfStatesPoint>
          <me:SumOfStatesPoint energy="2636.4673074460197">209333008053.37582</me:SumOfStatesPoint>
          <me:SumOfStatesPoint energy="2644.4425232681883">212917727027.22650</me:SumOfStatesPoint>
          <me:SumOfStatesPoint energy="2652.4418638224265">216569426430.52728</me:SumOfStatesPoint>
          <me:SumOfStatesPoint energy="2660.4654020851599">220289523966.25528</me:SumOfStatesPoint>
          <me:SumOfStatesPoint energy="2668.5132112535534">224079159560.04379</me:SumOfStatesPoint>
          <me:SumOfStatesPoint energy="2676.5853647462022">227939310305.63379</me:SumOfStatesPoint>
          <me:SumOfStatesPoint energy="2684.6819362037786">231871024142.65659</me:SumOfStatesPoint>
          <me:SumOfStatesPoint energy="2692.8029994897270">235875627845.72571</me:SumOfStatesPoint>
          <me:SumOfStatesPoint energy="2700.9486286909132">239954787967.28290</me:SumOfStatesPoint>
          <me:SumOfStatesPoint energy="2709.1188981183263">244110016053.20645</me:SumOfStatesPoint>
          <me:SumOfStatesPoint energy="2717.3138823077306">248342589910.98856</me:SumOfStatesPoint>
          <me:SumOfStatesPoint energy="2725.5336560203705">252653671512.24197</me:SumOfStatesPoint>
          <me:SumOfStatesPoint energy="2733.7782942436279">257044419076.49100</me:SumOfStatesPoint>
          <me:SumOfStatesPoint energy="2742.0478721917320">261516475129.76907</me:SumOfStatesPoint>
          <me:SumOfStatesPoint energy="2750.3424653064189">266071919711.42337</me:SumOfStatesPoint>
          <me:SumOfStatesPoint energy="2758.6621492576464">270712955494.82141</me:SumOfStatesPoint>
          <me:SumOfStatesPoint energy="2767.0069999442576">275441858915.27881</me:SumOfStatesPoint>
          <me:SumOfStatesPoint energy="2775.3770934946974">280260908073.72461</me:SumOfStatesPoint>
          <me:SumOfStatesPoint energy="2783.7725062676946">285172053655.39545</me:SumOfStatesPoint>
          <me:SumOfStatesPoint energy="2792.1933148529538">290176833552.07959</me:SumOfStatesPoint>
          <me:SumOfStatesPoint energy="2800.6395960718701">295276358617.50006</me:SumOfStatesPoint>
          <me:SumOfStatesPoint energy="2809.1114269782101">300471563555.39771</me:SumOfStatesPoint>
          <me:SumOfStatesPoint energy="2817.6088848588365">305763691212.03186</me:SumOfStatesPoint>
          <me:SumOfStatesPoint energy="2826.1320472343900">311154638254.44025</me:SumOfStatesPoint>
          <me:SumOfStatesPoint energy="2834.6809918600206">316646827550.00891</me:SumOfStatesPoint>
          <me:SumOfStatesPoint energy="2843.2557967260723">322242807654.98212</me:SumOfStatesPoint>
          <me:SumOfStatesPoint energy="2851.8565400588195">327945184612.77081</me:SumOfStatesPoint>
          <me:SumOfStatesPoint energy="2860.4833003211556">333756468016.60870</me:SumOfStatesPoint>
          <me:SumOfStatesPoint energy="2869.1361562133338">339679083282.28754</me:SumOfStatesPoint>
          <me:SumOfStatesPoint energy="2877.8151866736612">345715425157.24463</me:SumOfStatesPoint>
          <me:SumOfStatesPoint energy="2886.5204708792403">351867819454.78387</me:SumOfStatesPoint>
          <me:SumOfStatesPoint energy="2895.2520882466720">358138577778.05609</me:SumOfStatesPoint>
          <me:SumOfStatesPoint energy="2904.0101184328000">364530172916.48596</me:SumOfStatesPoint>
          <me:SumOfStatesPoint energy="2912.7946413354148">371044996762.82465</me:SumOfStatesPoint>
          <me:SumOfStatesPoint energy="2921.6057370940075">377685167476.20355</me:SumOfStatesPoint>
          <me:SumOfStatesPoint energy="2930.4434860904757">384452682466.03162</me:SumOfStatesPoint>
          <me:SumOfStatesPoint energy="2939.3079689498813">391349740673.18262</me:SumOfStatesPoint>
          <me:SumOfStatesPoint energy="2948.1992665411631">398379201163.58984</me:SumOfStatesPoint>
          <me:SumOfStatesPoint energy="2957.1174599778951">405544738690.78497</me:SumOfStatesPoint>
          <me:SumOfStatesPoint energy="2966.0626306190075">412850119264.82727</me:SumOfStatesPoint>
          <me:SumOfStatesPoint energy="2975.0348600695484">420298917885.99799</me:SumOfStatesPoint>
          <me:SumOfStatesPoint energy="2984.0342301814067">427894418282.87573</me:SumOfStatesPoint>
          <me:SumOfStatesPoint energy="2993.0608230540824">435639467507.91205</me:SumOfStatesPoint>
          <me:SumOfStatesPoint energy="3002.1147210354115">443536541786.33130</me:SumOfStatesPoint>
          <me:SumOfStatesPoint energy="3011.1960067223408">451587950900.96100</me:SumOfStatesPoint>
          <me:SumOfStatesPoint energy="3020.3047629616576">459796275042.57166</me:SumOfStatesPoint>
          <me:SumOfStatesPoint energy="3029.4410728507710">468164944969.12811</me:SumOfStatesPoint>
          <me:SumOfStatesPoint energy="3038.6050197384425">476698450080.30688</me:SumOfStatesPoint>
          <me:SumOfStatesPoint energy="3047.7966872255715">485401370279.60535</me:SumOfStatesPoint>
          <me:SumOfStatesPoint energy="3057.0161591659466">494277764823.76825</me:SumOfStatesPoint>
          <me:SumOfStatesPoint energy="3066.2635196670003">503331245764.99725</me:SumOfStatesPoint>
          <me:SumOfStatesPoint energy="3075.5388530906016">512565146094.37451</me:SumOfStatesPoint>
          <me:SumOfStatesPoint energy="3084.8422440537975">521983010756.99292</me:SumOfStatesPoint>
          <me:SumOfStatesPoint energy="3094.1737774296098">531587959564.99768</me:SumOfStatesPoint>
          <me:SumOfStatesPoint energy="3103.5335383477877">541382827956.21503</me:SumOfStatesPoint>
          <me:SumOfStatesPoint energy="3112.9216121956060">551370695420.63416</me:SumOfStatesPoint>
          <me:SumOfStatesPoint energy="3122.3380846186205">561555300496.35596</me:SumOfStatesPoint>
          <me:SumOfStatesPoint energy="3131.7830415214739">571940952470.38586</me:SumOfStatesPoint>
          <me:SumOfStatesPoint energy="3141.2565690686552">582532068820.52930</me:SumOfStatesPoint>
          <me:SumOfStatesPoint energy="3150.7587536853098">593333148541.87512</me:SumOfStatesPoint>
          <me:SumOfStatesPoint energy="3160.2896820580040">604349288547.91406</me:SumOfStatesPoint>
          <me:SumOfStatesPoint energy="3169.8494411355405">615586023481.31653</me:SumOfStatesPoint>
          <me:SumOfStatesPoint energy="3179.4381181297249">627048450070.59656</me:SumOfStatesPoint>
          <me:SumOfStatesPoint energy="3189.0558005161897">638740697884.63989</me:SumOfStatesPoint>
          <me:SumOfStatesPoint energy="3198.7025760351639">650666535582.66467</me:SumOfStatesPoint>
          <me:SumOfStatesPoint energy="3208.3785326923012">662830025475.72656</me:SumOfStatesPoint>
          <me:SumOfStatesPoint energy="3218.0837587594551">675236033467.28516</me:SumOfStatesPoint>
          <me:SumOfStatesPoint energy="3227.8183427755125">687889715073.44995</me:SumOfStatesPoint>
          <me:SumOfStatesPoint energy="3237.5823735471731">700796434402.96973</me:SumOfStatesPoint>
          <me:SumOfStatesPoint energy="3247.3759401497873">713962245354.56750</me:SumOfStatesPoint>
          <me:SumOfStatesPoint energy="3257.1991319281410">727393178811.43262</me:SumOfStatesPoint>
          <me:SumOfStatesPoint energy="3267.0520384972997">741094771872.37769</me:SumOfStatesPoint>
          <me:SumOfStatesPoint energy="3276.9347497433964">755071856420.17944</me:SumOfStatesPoint>
          <me:SumOfStatesPoint energy="3286.8473558244796">769329344894.36670</me:SumOfStatesPoint>
          <me:SumOfStatesPoint energy="3296.7899471713104">783873431873.11829</me:SumOfStatesPoint>
          <me:SumOfStatesPoint energy="3306.7626144882120">798711080472.49951</me:SumOfStatesPoint>
          <me:SumOfStatesPoint energy="3316.7654487538716">813849063534.74695</me:SumOfStatesPoint>
          <me:SumOfStatesPoint energy="3326.7985412221974">829293809609.03186</me:SumOfStatesPoint>
          <me:SumOfStatesPoint energy="3336.8619834231231">845051730531.57361</me:SumOfStatesPoint>
          <me:SumOfStatesPoint energy="3346.9558671634713">861129811783.41101</me:SumOfStatesPoint>
          <me:SumOfStatesPoint energy="3357.0802845277626">877535568026.56799</me:SumOfStatesPoint>
          <me:SumOfStatesPoint energy="3367.2353278790802">894276522845.58533</me:SumOfStatesPoint>
          <me:SumOfStatesPoint energy="3377.4210898599031">911360361433.00354</me:SumOfStatesPoint>
          <me:SumOfStatesPoint energy="3387.6376633929390">928793794130.57056</me:SumOfStatesPoint>
          <me:SumOfStatesPoint energy="3397.8851416819971">946582674125.71912</me:SumOfStatesPoint>
          <me:SumOfStatesPoint energy="3408.1636182128118">964732956118.97595</me:SumOfStatesPoint>
          <me:SumOfStatesPoint energy="3418.4731867539217">983252132242.39917</me:SumOfStatesPoint>
          <me:SumOfStatesPoint energy="3428.8139413574972">1002150012772.5309</me:SumOfStatesPoint>
          <me:SumOfStatesPoint energy="3439.1859763602283">1021437165889.7968</me:SumOfStatesPoint>
          <me:SumOfStatesPoint energy="3449.5893863841547">1041124064938.2526</me:SumOfStatesPoint>
          <me:SumOfStatesPoint energy="3460.0242663375598">1061220619705.2096</me:SumOfStatesPoint>
          <me:SumOfStatesPoint energy="3470.4907114158050">1081735778740.6989</me:SumOfStatesPoint>
          <me:SumOfStatesPoint energy="3480.9888171022294">1102677443169.7920</me:SumOfStatesPoint>
          <me:SumOfStatesPoint energy="3491.5186791689921">1124053201056.6460</me:SumOfStatesPoint>
          <me:SumOfStatesPoint energy="3502.0803936779726">1145871931851.8313</me:SumOfStatesPoint>
          <me:SumOfStatesPoint energy="3512.6740569816202">1168144463973.6775</me:SumOfStatesPoint>
          <me:SumOfStatesPoint energy="3523.2997657238607">1190881623244.6323</me:SumOfStatesPoint>
          <me:SumOfStatesPoint energy="3533.9576168409503">1214094043780.0334</me:SumOfStatesPoint>
          <me:SumOfStatesPoint energy="3544.6477075623880">1237792509544.5815</me:SumOfStatesPoint>
          <me:SumOfStatesPoint energy="3555.3701354117738">1261988937864.9570</me:SumOfStatesPoint>
          <me:SumOfStatesPoint energy="3566.1249982077284">1286694438336.5183</me:SumOfStatesPoint>
          <me:SumOfStatesPoint energy="3576.9123940647542">1311918565470.0085</me:SumOfStatesPoint>
          <me:SumOfStatesPoint energy="3587.7324213941620">1337670710488.1306</me:SumOfStatesPoint>
          <me:SumOfStatesPoint energy="3598.5851789049375">1363961294040.2322</me:SumOfStatesPoint>
          <me:SumOfStatesPoint energy="3609.4707656046739">1390801504840.6157</me:SumOfStatesPoint>
          <me:SumOfStatesPoint energy="3620.3892808004421">1418203017846.1228</me:SumOfStatesPoint>
          <me:SumOfStatesPoint energy="3631.3408240997287">1446179353376.6697</me:SumOfStatesPoint>
          <me:SumOfStatesPoint energy="3642.3254954113145">1474745692522.7095</me:SumOfStatesPoint>
          <me:SumOfStatesPoint energy="3653.3433949462160">1503915966873.2771</me:SumOfStatesPoint>
          <me:SumOfStatesPoint energy="3664.3946232185681">1533701995903.2959</me:SumOfStatesPoint>
          <me:SumOfStatesPoint energy="3675.4792810465733">1564115444581.0784</me:SumOfStatesPoint>
          <me:SumOfStatesPoint energy="3686.5974695533905">1595170221809.8396</me:SumOfStatesPoint>
          <me:SumOfStatesPoint energy="3697.7492901680862">1626881839872.8179</me:SumOfStatesPoint>
          <me:SumOfStatesPoint energy="3708.9348446265326">1659266038281.7202</me:SumOfStatesPoint>
          <me:SumOfStatesPoint energy="3720.1542349723591">1692338929333.9709</me:SumOfStatesPoint>
          <me:SumOfStatesPoint energy="3731.4075635578743">1726115815326.2620</me:SumOfStatesPoint>
          <me:SumOfStatesPoint energy="3742.6949330449870">1760610492767.3828</me:SumOfStatesPoint>
          <me:SumOfStatesPoint energy="3754.0164464061691">1795836343775.4358</me:SumOfStatesPoint>
          <me:SumOfStatesPoint energy="3765.3722069253658">1831809643441.2588</me:SumOfStatesPoint>
          <me:SumOfStatesPoint energy="3776.7623181989684">1868549345807.4038</me:SumOfStatesPoint>
          <me:SumOfStatesPoint energy="3788.1868841367259">1906073764917.9453</me:SumOfStatesPoint>
          <me:SumOfStatesPoint energy="3799.6460089627285">1944399785794.6577</me:SumOfStatesPoint>
          <me:SumOfStatesPoint energy="3811.1397972163227">1983544213802.4475</me:SumOfStatesPoint>
          <me:SumOfStatesPoint energy="3822.6683537530998">2023525865003.2378</me:SumOfStatesPoint>
          <me:SumOfStatesPoint energy="3834.2317837458186">2064364972955.9548</me:SumOfStatesPoint>
          <me:SumOfStatesPoint energy="3845.8301926853978">2106083540135.4514</me:SumOfStatesPoint>
          <me:SumOfStatesPoint energy="3857.4636863818469">2148703546453.8735</me:SumOfStatesPoint>
          <me:SumOfStatesPoint energy="3869.1323709652620">2192245626127.8889</me:SumOfStatesPoint>
          <me:SumOfStatesPoint energy="3880.8363528867626">2236729503441.1567</me:SumOfStatesPoint>
          <me:SumOfStatesPoint energy="3892.5757389194955">2282176352693.3359</me:SumOfStatesPoint>
          <me:SumOfStatesPoint energy="3904.3506361595764">2328608444835.4551</me:SumOfStatesPoint>
          <me:SumOfStatesPoint energy="3916.1611520270981">2376047596798.9561</me:SumOfStatesPoint>
          <me:SumOfStatesPoint energy="3928.0073942670797">2424516034941.3208</me:SumOfStatesPoint>
          <me:SumOfStatesPoint energy="3939.8894709504807">2474037416518.3477</me:SumOfStatesPoint>
          <me:SumOfStatesPoint energy="3951.8074904751556">2524636522887.9292</me:SumOfStatesPoint>
          <me:SumOfStatesPoint energy="3963.7615615668738">2576339345377.3506</me:SumOfStatesPoint>
          <me:SumOfStatesPoint energy="3975.7517932802812">2629174900663.4780</me:SumOfStatesPoint>
          <me:SumOfStatesPoint energy="3987.7782949999246">2683172387409.9272</me:SumOfStatesPoint>
          <me:SumOfStatesPoint energy="3999.8411764412199">2738357622208.4014</me:SumOfStatesPoint>
          <me:SumOfStatesPoint energy="4011.9405476514844">2794754916192.0806</me:SumOfStatesPoint>
          <me:SumOfStatesPoint energy="4024.0765190109064">2852391479510.5127</me:SumOfStatesPoint>
          <me:SumOfStatesPoint energy="4036.2492012335892">2911296551034.4468</me:SumOfStatesPoint>
          <me:SumOfStatesPoint energy="4048.4587053685241">2971499576082.4331</me:SumOfStatesPoint>
          <me:SumOfStatesPoint energy="4060.7051428006375">3033031506758.0063</me:SumOfStatesPoint>
          <me:SumOfStatesPoint energy="4072.9886252517758">3095923518196.4663</me:SumOfStatesPoint>
          <me:SumOfStatesPoint energy="4085.3092647817521">3160204054419.5132</me:SumOfStatesPoint>
          <me:SumOfStatesPoint energy="4097.6671737893557">3225901939706.0781</me:SumOfStatesPoint>
          <me:SumOfStatesPoint energy="4110.0624650133650">3293051772052.6748</me:SumOfStatesPoint>
          <me:SumOfStatesPoint energy="4122.4952515336081">3361690612721.8096</me:SumOfStatesPoint>
          <me:SumOfStatesPoint energy="4134.9656467719551">3431853872583.0981</me:SumOfStatesPoint>
          <me:SumOfStatesPoint energy="4147.4737644933939">3503577235112.6597</me:SumOfStatesPoint>
          <me:SumOfStatesPoint energy="4160.0197188070269">3576898560381.6655</me:SumOfStatesPoint>
          <me:SumOfStatesPoint energy="4172.6036241671509">3651854552592.4277</me:SumOfStatesPoint>
          <me:SumOfStatesPoint energy="4185.2255953742660">3728481687713.2773</me:SumOfStatesPoint>
          <me:SumOfStatesPoint energy="4197.8857475761561">3806817774863.7905</me:SumOfStatesPoint>
          <me:SumOfStatesPoint energy="4210.5841962689055">3886899251108.5298</me:SumOfStatesPoint>
          <me:SumOfStatesPoint energy="4223.3210572979870">3968762357744.8433</me:SumOfStatesPoint>
          <me:SumOfStatesPoint energy="4236.0964468592847">4052450610947.8052</me:SumOfStatesPoint>
          <me:SumOfStatesPoint energy="4248.9104815001883">4138014244278.8013</me:SumOfStatesPoint>
          <me:SumOfStatesPoint energy="4261.7632781206221">4225502294071.5405</me:SumOfStatesPoint>
          <me:SumOfStatesPoint energy="4274.6549539741445">4314960922619.8662</me:SumOfStatesPoint>
          <me:SumOfStatesPoint energy="4287.5856266689862">4406435587890.1387</me:SumOfStatesPoint>
          <me:SumOfStatesPoint energy="4300.5554141691528">4499970570955.5645</me:SumOfStatesPoint>
          <me:SumOfStatesPoint energy="4313.5644347954731">4595611210616.3867</me:SumOfStatesPoint>
          <me:SumOfStatesPoint energy="4326.6128072267047">4693407509164.8506</me:SumOfStatesPoint>
          <me:SumOfStatesPoint energy="4339.7006505005920">4793412058245.0322</me:SumOfStatesPoint>
          <me:SumOfStatesPoint energy="4352.8280840149764">4895678844501.2520</me:SumOfStatesPoint>
          <me:SumOfStatesPoint energy="4365.9952275288597">5000266148086.9092</me:SumOfStatesPoint>
          <me:SumOfStatesPoint energy="4379.2022011635263">5107232427468.7646</me:SumOfStatesPoint>
          <me:SumOfStatesPoint energy="4392.4491254036056">5216632130999.3506</me:SumOfStatesPoint>
          <me:SumOfStatesPoint energy="4405.7361210982053">5328518929198.2549</me:SumOfStatesPoint>
          <me:SumOfStatesPoint energy="4419.0633094619816">5442949392011.1729</me:SumOfStatesPoint>
          <me:SumOfStatesPoint energy="4432.4308120762753">5559984060580.0986</me:SumOfStatesPoint>
          <me:SumOfStatesPoint energy="4445.8387508901915">5679691237952.1455</me:SumOfStatesPoint>
          <me:SumOfStatesPoint energy="4459.2872482217417">5802143515193.6250</me:SumOfStatesPoint>
          <me:SumOfStatesPoint energy="4472.7764267589309">5927409011984.7324</me:SumOfStatesPoint>
          <me:SumOfStatesPoint energy="4486.3064095608997">6055552378113.3242</me:SumOfStatesPoint>
          <me:SumOfStatesPoint energy="4499.8773200590413">6186640919546.8740</me:SumOfStatesPoint>
          <me:SumOfStatesPoint energy="4513.4892820581090">6320743826432.3926</me:SumOfStatesPoint>
          <me:SumOfStatesPoint energy="4527.1424197373799">6457934790712.7861</me:SumOfStatesPoint>
          <me:SumOfStatesPoint energy="4540.8368576517505">6598294163124.8467</me:SumOfStatesPoint>
          <me:SumOfStatesPoint energy="4554.5727207329091">6741901671558.7520</me:SumOfStatesPoint>
          <me:SumOfStatesPoint energy="4568.3501342904401">6888834770843.0830</me:SumOfStatesPoint>
          <me:SumOfStatesPoint energy="4582.1692240130023">7039172887701.3857</me:SumOfStatesPoint>
          <me:SumOfStatesPoint energy="4596.0301159694400">7192992201135.0742</me:SumOfStatesPoint>
          <me:SumOfStatesPoint energy="4609.9329366099691">7350369015212.9561</me:SumOfStatesPoint>
          <me:SumOfStatesPoint energy="4623.8778127672958">7511390775484.2021</me:SumOfStatesPoint>
          <me:SumOfStatesPoint energy="4637.8648716578073">7676153608389.3613</me:SumOfStatesPoint>
          <me:SumOfStatesPoint energy="4651.8942408826979">7844754161039.5615</me:SumOfStatesPoint>
          <me:SumOfStatesPoint energy="4665.9660484291680">8017289994987.3164</me:SumOfStatesPoint>
          <me:SumOfStatesPoint energy="4680.0804226715591">8193853721710.9639</me:SumOfStatesPoint>
          <me:SumOfStatesPoint energy="4694.2374923725547">8374534203035.8027</me:SumOfStatesPoint>
          <me:SumOfStatesPoint energy="4708.4373866843262">8559430207227.9922</me:SumOfStatesPoint>
          <me:SumOfStatesPoint energy="4722.6802351497408">8748647750963.4248</me:SumOfStatesPoint>
          <me:SumOfStatesPoint energy="4736.9661677035119">8942292557701.4688</me:SumOfStatesPoint>
          <me:SumOfStatesPoint energy="4751.2953146734180">9140475771206.3145</me:SumOfStatesPoint>
          <me:SumOfStatesPoint energy="4765.6678067814546">9343312709453.7539</me:SumOfStatesPoint>
          <me:SumOfStatesPoint energy="4780.0837751450681">9550915958150.2852</me:SumOfStatesPoint>
          <me:SumOfStatesPoint energy="4794.5433512783084">9763401667596.8008</me:SumOfStatesPoint>
          <me:SumOfStatesPoint energy="4809.0466670930709">9980887855237.0957</me:SumOfStatesPoint>
          <me:SumOfStatesPoint energy="4823.5938549002612">10203494532865.008</me:SumOfStatesPoint>
          <me:SumOfStatesPoint energy="4838.1850474110379">10431354898116.105</me:SumOfStatesPoint>
          <me:SumOfStatesPoint energy="4852.8203777379886">10664608331835.115</me:SumOfStatesPoint>
          <me:SumOfStatesPoint energy="4867.4999793963798">10903387964714.146</me:SumOfStatesPoint>
          <me:SumOfStatesPoint energy="4882.2239863053364">11147824353788.107</me:SumOfStatesPoint>
          <me:SumOfStatesPoint energy="4896.9925327891051">11398050803140.391</me:SumOfStatesPoint>
          <me:SumOfStatesPoint energy="4911.8057535782373">11654210402789.092</me:SumOfStatesPoint>
          <me:SumOfStatesPoint energy="4926.6637838108600">11916463002293.799</me:SumOfStatesPoint>
          <me:SumOfStatesPoint energy="4941.5667590338680">12184971045091.686</me:SumOfStatesPoint>
          <me:SumOfStatesPoint energy="4956.5148152041957">12459893852656.605</me:SumOfStatesPoint>
          <me:SumOfStatesPoint energy="4971.5080886900414">12741391839907.453</me:SumOfStatesPoint>
          <me:SumOfStatesPoint energy="4986.5467162720970">13029621063420.904</me:SumOfStatesPoint>
          <me:SumOfStatesPoint energy="5001.6308351448324">13324743574141.648</me:SumOfStatesPoint>
          <me:SumOfStatesPoint energy="5016.7605829177037">13626935872866.939</me:SumOfStatesPoint>
          <me:SumOfStatesPoint energy="5031.9360976164517">13936381385529.691</me:SumOfStatesPoint>
          <me:SumOfStatesPoint energy="5047.1575176843198">14253273228042.926</me:SumOfStatesPoint>
          <me:SumOfStatesPoint energy="5062.4249819833576">14577803336308.820</me:SumOfStatesPoint>
          <me:SumOfStatesPoint energy="5077.7386297956464">14910150045976.533</me:SumOfStatesPoint>
          <me:SumOfStatesPoint energy="5093.0986008246109">15250501503487.623</me:SumOfStatesPoint>
          <me:SumOfStatesPoint energy="5108.5050351962527">15599063721686.875</me:SumOfStatesPoint>
          <me:SumOfStatesPoint energy="5123.9580734604706">15956049499646.787</me:SumOfStatesPoint>
          <me:SumOfStatesPoint energy="5139.4578565923021">16321678941271.301</me:SumOfStatesPoint>
          <me:SumOfStatesPoint energy="5155.0045259932467">16696164523775.723</me:SumOfStatesPoint>
          <me:SumOfStatesPoint energy="5170.5982234925204">17079719031892.088</me:SumOfStatesPoint>
          <me:SumOfStatesPoint energy="5186.2390913483869">17472579132712.473</me:SumOfStatesPoint>
          <me:SumOfStatesPoint energy="5201.9272722494134">17874985455542.875</me:SumOfStatesPoint>
          <me:SumOfStatesPoint energy="5217.6629093158181">18287178903159.969</me:SumOfStatesPoint>
          <me:SumOfStatesPoint energy="5233.4461461007313">18709409925057.668</me:SumOfStatesPoint>
          <me:SumOfStatesPoint energy="5249.2771265915462">19141929233139.379</me:SumOfStatesPoint>
          <me:SumOfStatesPoint energy="5265.1559952111920">19585000763516.566</me:SumOfStatesPoint>
          <me:SumOfStatesPoint energy="5281.0828968194919">20038896744992.496</me:SumOfStatesPoint>
          <me:SumOfStatesPoint energy="5297.0579767144463">20503888899411.016</me:SumOfStatesPoint>
          <me:SumOfStatesPoint energy="5313.0813806335946">20980268033078.859</me:SumOfStatesPoint>
          <me:SumOfStatesPoint energy="5329.1532547553070">21468335046065.246</me:SumOfStatesPoint>
          <me:SumOfStatesPoint energy="5345.2737457001604">21968393267957.555</me:SumOfStatesPoint>
          <me:SumOfStatesPoint energy="5361.4430005322301">22480754450233.027</me:SumOfStatesPoint>
          <me:SumOfStatesPoint energy="5377.6611667604775">23005732904003.359</me:SumOfStatesPoint>
          <me:SumOfStatesPoint energy="5393.9283923400508">23543654565276.043</me:SumOfStatesPoint>
          <me:SumOfStatesPoint energy="5410.2448256736789">24094849620214.156</me:SumOfStatesPoint>
          <me:SumOfStatesPoint energy="5426.6106156129827">24659655925641.250</me:SumOfStatesPoint>
          <me:SumOfStatesPoint energy="5443.0259114598739">25238438230445.180</me:SumOfStatesPoint>
          <me:SumOfStatesPoint energy="5459.4908629678766">25831572384351.191</me:SumOfStatesPoint>
          <me:SumOfStatesPoint energy="5476.0056203435288">26439441666785.000</me:SumOfStatesPoint>
          <me:SumOfStatesPoint energy="5492.5703342477400">27062429126093.238</me:SumOfStatesPoint>
          <me:SumOfStatesPoint energy="5509.1851557971422">27700917856974.441</me:SumOfStatesPoint>
          <me:SumOfStatesPoint energy="5525.8502365655177">28355315166539.738</me:SumOfStatesPoint>
          <me:SumOfStatesPoint energy="5542.5657285851275">29026035057672.359</me:SumOfStatesPoint>
          <me:SumOfStatesPoint energy="5559.3317843481482">29713503317100.016</me:SumOfStatesPoint>
          <me:SumOfStatesPoint energy="5576.1485568080170">30418160786190.418</me:SumOfStatesPoint>
          <me:SumOfStatesPoint energy="5593.0161993808724">31140446705588.387</me:SumOfStatesPoint>
          <me:SumOfStatesPoint energy="5609.9348659469069">31880825141767.305</me:SumOfStatesPoint>
          <me:SumOfStatesPoint energy="5626.9047108518207">32639770900237.672</me:SumOfStatesPoint>
          <me:SumOfStatesPoint energy="5643.9258889081784">33417773596924.875</me:SumOfStatesPoint>
          <me:SumOfStatesPoint energy="5660.9985553968709">34215348436039.785</me:SumOfStatesPoint>
          <me:SumOfStatesPoint energy="5678.1228660684847">35032999486718.078</me:SumOfStatesPoint>
          <me:SumOfStatesPoint energy="5695.2989771447692">35871242877974.195</me:SumOfStatesPoint>
          <me:SumOfStatesPoint energy="5712.5270453200164">36730611086580.750</me:SumOfStatesPoint>
          <me:SumOfStatesPoint energy="5729.8072277625342">37611661658565.734</me:SumOfStatesPoint>
          <me:SumOfStatesPoint energy="5747.1396821160370">38514991210015.922</me:SumOfStatesPoint>
          <me:SumOfStatesPoint energy="5764.5245665011289">39441196928830.578</me:SumOfStatesPoint>
          <me:SumOfStatesPoint energy="5781.9620395166994">40390885846394.555</me:SumOfStatesPoint>
          <me:SumOfStatesPoint energy="5799.4522602414163">41364662481856.359</me:SumOfStatesPoint>
          <me:SumOfStatesPoint energy="5816.9953882351319">42363145638132.109</me:SumOfStatesPoint>
          <me:SumOfStatesPoint energy="5834.5915835403848">43387004620796.344</me:SumOfStatesPoint>
          <me:SumOfStatesPoint energy="5852.2410066838120">44436936654494.766</me:SumOfStatesPoint>
          <me:SumOfStatesPoint energy="5869.9438186776615">45513656987919.531</me:SumOfStatesPoint>
          <me:SumOfStatesPoint energy="5887.7001810212141">46617865077354.539</me:SumOfStatesPoint>
          <me:SumOfStatesPoint energy="5905.5102557023038">47750274645283.242</me:SumOfStatesPoint>
          <me:SumOfStatesPoint energy="5923.3742051987465">48911644845069.883</me:SumOfStatesPoint>
          <me:SumOfStatesPoint energy="5941.2921924798738">50102768947995.141</me:SumOfStatesPoint>
          <me:SumOfStatesPoint energy="5959.2643810079671">51324470055544.578</me:SumOfStatesPoint>
          <me:SumOfStatesPoint energy="5977.2909347398017">52577563256633.586</me:SumOfStatesPoint>
          <me:SumOfStatesPoint energy="5995.3720181280887">53862880950221.812</me:SumOfStatesPoint>
          <me:SumOfStatesPoint energy="6013.5077961230236">55181279820209.484</me:SumOfStatesPoint>
          <me:SumOfStatesPoint energy="6031.6984341737689">56533664553462.727</me:SumOfStatesPoint>
          <me:SumOfStatesPoint energy="6049.9440982299466">57920980360266.250</me:SumOfStatesPoint>
          <me:SumOfStatesPoint energy="6068.2449547431943">59344162334793.984</me:SumOfStatesPoint>
          <me:SumOfStatesPoint energy="6086.6011706686359">60804153404456.242</me:SumOfStatesPoint>
          <me:SumOfStatesPoint energy="6105.0129134664512">62301915617976.891</me:SumOfStatesPoint>
          <me:SumOfStatesPoint energy="6123.4803511033579">63838493362891.398</me:SumOfStatesPoint>
          <me:SumOfStatesPoint energy="6142.0036520541917">65414967324315.484</me:SumOfStatesPoint>
          <me:SumOfStatesPoint energy="6160.5829853033929">67032420918245.297</me:SumOfStatesPoint>
          <me:SumOfStatesPoint energy="6179.2185203465970">68691952505394.594</me:SumOfStatesPoint>
          <me:SumOfStatesPoint energy="6197.9104271921351">70394674536497.219</me:SumOfStatesPoint>
          <me:SumOfStatesPoint energy="6216.6588763626314">72141760817398.438</me:SumOfStatesPoint>
          <me:SumOfStatesPoint energy="6235.4640388965081">73934422910165.672</me:SumOfStatesPoint>
          <me:SumOfStatesPoint energy="6254.3260863495989">75773935157656.672</me:SumOfStatesPoint>
          <me:SumOfStatesPoint energy="6273.2451907966624">77661574668104.562</me:SumOfStatesPoint>
          <me:SumOfStatesPoint energy="6292.2215248330012">79598631449102.875</me:SumOfStatesPoint>
          <me:SumOfStatesPoint energy="6311.2552615759887">81586452971818.500</me:SumOfStatesPoint>
          <me:SumOfStatesPoint energy="6330.3465746666961">83626449740152.828</me:SumOfStatesPoint>
          <me:SumOfStatesPoint energy="6349.4956382714254">85720080195790.234</me:SumOfStatesPoint>
          <me:SumOfStatesPoint energy="6368.7026270833549">87868793798766.312</me:SumOfStatesPoint>
          <me:SumOfStatesPoint energy="6387.9677163240731">90074085424836.422</me:SumOfStatesPoint>
          <me:SumOfStatesPoint energy="6407.2910817452357">92337504386497.609</me:SumOfStatesPoint>
          <me:SumOfStatesPoint energy="6426.6728996301144">94660694473137.219</me:SumOfStatesPoint>
          <me:SumOfStatesPoint energy="6446.1133467952577">97045337597179.516</me:SumOfStatesPoint>
          <me:SumOfStatesPoint energy="6465.6126005920496">99493131622893.422</me:SumOfStatesPoint>
          <me:SumOfStatesPoint energy="6485.1708389083842">102005783133229.52</me:SumOfStatesPoint>
          <me:SumOfStatesPoint energy="6504.7882401702318">104585075980462.36</me:SumOfStatesPoint>
          <me:SumOfStatesPoint energy="6524.4649833433205">107232899474469.20</me:SumOfStatesPoint>
          <me:SumOfStatesPoint energy="6544.2012479347186">109951185016513.52</me:SumOfStatesPoint>
          <me:SumOfStatesPoint energy="6563.9972139945221">112741866923438.33</me:SumOfStatesPoint>
          <me:SumOfStatesPoint energy="6583.8530621174459">115606906171204.20</me:SumOfStatesPoint>
          <me:SumOfStatesPoint energy="6603.7689734445157">118548388362625.03</me:SumOfStatesPoint>
          <me:SumOfStatesPoint energy="6623.7451296647041">121568453382750.17</me:SumOfStatesPoint>
          <me:SumOfStatesPoint energy="6643.7817130165631">124669306965454.09</me:SumOfStatesPoint>
          <me:SumOfStatesPoint energy="6663.8789062899405">127853174847112.88</me:SumOfStatesPoint>
          <me:SumOfStatesPoint energy="6684.0368928275866">131122382152862.27</me:SumOfStatesPoint>
          <me:SumOfStatesPoint energy="6704.2558565268837">134479314323288.94</me:SumOfStatesPoint>
          <me:SumOfStatesPoint energy="6724.5359818414727">137926442045278.69</me:SumOfStatesPoint>
          <me:SumOfStatesPoint energy="6744.8774537829831">141466276731770.00</me:SumOfStatesPoint>
          <me:SumOfStatesPoint energy="6765.2804579226731">145101406519819.50</me:SumOfStatesPoint>
          <me:SumOfStatesPoint energy="6785.7451803931745">148834510597028.41</me:SumOfStatesPoint>
          <me:SumOfStatesPoint energy="6806.2718078901344">152668356175007.00</me:SumOfStatesPoint>
          <me:SumOfStatesPoint energy="6826.8605276739754">156605800113539.50</me:SumOfStatesPoint>
          <me:SumOfStatesPoint energy="6847.5115275715489">160649773458027.78</me:SumOfStatesPoint>
          <me:SumOfStatesPoint energy="6868.2249959779037">164803290895436.56</me:SumOfStatesPoint>
          <me:SumOfStatesPoint energy="6889.0011218579466">169069430435705.28</me:SumOfStatesPoint>
          <me:SumOfStatesPoint energy="6909.8400947482269">173451373086708.94</me:SumOfStatesPoint>
          <me:SumOfStatesPoint energy="6930.7421047586049">177952417066298.53</me:SumOfStatesPoint>
          <me:SumOfStatesPoint energy="6951.7073425740455">182575986248255.91</me:SumOfStatesPoint>
          <me:SumOfStatesPoint energy="6972.7359994562994">187325576590104.47</me:SumOfStatesPoint>
          <me:SumOfStatesPoint energy="6993.8282672457062">192204769089777.66</me:SumOfStatesPoint>
          <me:SumOfStatesPoint energy="7014.9843383628868">197217227909464.00</me:SumOfStatesPoint>
          <me:SumOfStatesPoint energy="7036.2044058105539">202366748554858.12</me:SumOfStatesPoint>
          <me:SumOfStatesPoint energy="7057.4886631752215">207657253464380.06</me:SumOfStatesPoint>
          <me:SumOfStatesPoint energy="7078.8373046290208">213092776451840.03</me:SumOfStatesPoint>
          <me:SumOfStatesPoint energy="7100.2505249314199">218677433558862.50</me:SumOfStatesPoint>
          <me:SumOfStatesPoint energy="7121.7285194310552">224415508545467.81</me:SumOfStatesPoint>
          <me:SumOfStatesPoint energy="7143.2714840674562">230311406726272.44</me:SumOfStatesPoint>
          <me:SumOfStatesPoint energy="7164.8796153728908">236369656603677.06</me:SumOfStatesPoint>
          <me:SumOfStatesPoint energy="7186.5531104741012">242594869502033.06</me:SumOfStatesPoint>
          <me:SumOfStatesPoint energy="7208.2921670941623">248991814016651.62</me:SumOfStatesPoint>
          <me:SumOfStatesPoint energy="7230.0969835542201">255565430050224.34</me:SumOfStatesPoint>
          <me:SumOfStatesPoint energy="7251.9677587753667">262320883098292.44</me:SumOfStatesPoint>
          <me:SumOfStatesPoint energy="7273.9046922803936">269263418671961.62</me:SumOfStatesPoint>
          <me:SumOfStatesPoint energy="7295.9079841956636">276398365071416.62</me:SumOfStatesPoint>
          <me:SumOfStatesPoint energy="7317.9778352529138">283731244285620.31</me:SumOfStatesPoint>
          <me:SumOfStatesPoint energy="7340.1144467910644">291267857270905.56</me:SumOfStatesPoint>
          <me:SumOfStatesPoint energy="7362.3180207581099">299014147626464.38</me:SumOfStatesPoint>
          <me:SumOfStatesPoint energy="7384.5887597128994">306976148669869.56</me:SumOfStatesPoint>
          <me:SumOfStatesPoint energy="7406.9268668270433">315160075017597.19</me:SumOfStatesPoint>
          <me:SumOfStatesPoint energy="7429.3325458867121">323572412351419.19</me:SumOfStatesPoint>
          <me:SumOfStatesPoint energy="7451.8060012945489">332219895852882.50</me:SumOfStatesPoint>
          <me:SumOfStatesPoint energy="7474.3474380714770">341109366662472.25</me:SumOfStatesPoint>
          <me:SumOfStatesPoint energy="7496.9570618586340">350247821130503.56</me:SumOfStatesPoint>
          <me:SumOfStatesPoint energy="7519.6350789191802">359642530438192.75</me:SumOfStatesPoint>
          <me:SumOfStatesPoint energy="7542.3816961402454">369301080227735.38</me:SumOfStatesPoint>
          <me:SumOfStatesPoint energy="7565.1971210347574">379231138826283.38</me:SumOfStatesPoint>
          <me:SumOfStatesPoint energy="7588.0815617433918">389440571741173.81</me:SumOfStatesPoint>
          <me:SumOfStatesPoint energy="7611.0352270364092">399937545534823.88</me:SumOfStatesPoint>
          <me:SumOfStatesPoint energy="7634.0583263156277">410730586413583.00</me:SumOfStatesPoint>
          <me:SumOfStatesPoint energy="7657.1510696162632">421828395034233.06</me:SumOfStatesPoint>
          <me:SumOfStatesPoint energy="7680.3136676089134">433239855574583.00</me:SumOfStatesPoint>
          <me:SumOfStatesPoint energy="7703.5463316014157">444974115419991.69</me:SumOfStatesPoint>
          <me:SumOfStatesPoint energy="7726.8492735408363">457040730902498.38</me:SumOfStatesPoint>
          <me:SumOfStatesPoint energy="7750.2227060153427">469449578104644.81</me:SumOfStatesPoint>
          <me:SumOfStatesPoint energy="7773.6668422562043">482210697891382.06</me:SumOfStatesPoint>
          <me:SumOfStatesPoint energy="7797.1818961396775">495334445268291.31</me:SumOfStatesPoint>
          <me:SumOfStatesPoint energy="7820.7680821890153">508831574917699.69</me:SumOfStatesPoint>
          <me:SumOfStatesPoint energy="7844.4256155763660">522713224943062.25</me:SumOfStatesPoint>
          <me:SumOfStatesPoint energy="7868.1547121247968">536990731771820.69</me:SumOfStatesPoint>
          <me:SumOfStatesPoint energy="7891.9555883101993">551675790389045.25</me:SumOfStatesPoint>
          <me:SumOfStatesPoint energy="7915.8284612633306">566780582051633.25</me:SumOfStatesPoint>
          <me:SumOfStatesPoint energy="7939.7735487717255">582317723147364.38</me:SumOfStatesPoint>
          <me:SumOfStatesPoint energy="7963.7910692817522">598300029328530.25</me:SumOfStatesPoint>
          <me:SumOfStatesPoint energy="7987.8812419005371">614740647062412.00</me:SumOfStatesPoint>
          <me:SumOfStatesPoint energy="8012.0442863980315">631653343957292.50</me:SumOfStatesPoint>
          <me:SumOfStatesPoint energy="8036.2804232089493">649052312436482.50</me:SumOfStatesPoint>
          <me:SumOfStatesPoint energy="8060.5898734348366">666952045326676.25</me:SumOfStatesPoint>
          <me:SumOfStatesPoint energy="8084.9728588460612">685367422989419.00</me:SumOfStatesPoint>
          <me:SumOfStatesPoint energy="8109.4296018838168">704313942390140.12</me:SumOfStatesPoint>
          <me:SumOfStatesPoint energy="8133.9603256622031">723807588827571.88</me:SumOfStatesPoint>
          <me:SumOfStatesPoint energy="8158.5652539702014">743864702310058.75</me:SumOfStatesPoint>
          <me:SumOfStatesPoint energy="8183.2446112737771">764502204128742.50</me:SumOfStatesPoint>
          <me:SumOfStatesPoint energy="8207.9986227178651">785737577271284.50</me:SumOfStatesPoint>
          <me:SumOfStatesPoint energy="8232.8275141284885">807588830106358.88</me:SumOfStatesPoint>
          <me:SumOfStatesPoint energy="8257.7315120147523">830074463363310.50</me:SumOfStatesPoint>
          <me:SumOfStatesPoint energy="8282.7108435709761">853213638192821.50</me:SumOfStatesPoint>
          <me:SumOfStatesPoint energy="8307.7657366787025">877026147063770.75</me:SumOfStatesPoint>
          <me:SumOfStatesPoint energy="8332.8964199088350">901532390202193.00</me:SumOfStatesPoint>
          <me:SumOfStatesPoint energy="8358.1031225236693">926753379744171.12</me:SumOfStatesPoint>
          <me:SumOfStatesPoint energy="8383.3860744790418">952710729829651.88</me:SumOfStatesPoint>
          <me:SumOfStatesPoint energy="8408.7455064263613">979426815695675.12</me:SumOfStatesPoint>
          <me:SumOfStatesPoint energy="8434.1816497147829">1006924750624692.6</me:SumOfStatesPoint>
          <me:SumOfStatesPoint energy="8459.6947363932541">1035228383011497.9</me:SumOfStatesPoint>
          <me:SumOfStatesPoint energy="8485.2849992126921">1064362270764032.5</me:SumOfStatesPoint>
          <me:SumOfStatesPoint energy="8510.9526716280434">1094351650526921.2</me:SumOfStatesPoint>
          <me:SumOfStatesPoint energy="8536.6979878004822">1125222652545769.6</me:SumOfStatesPoint>
          <me:SumOfStatesPoint energy="8562.5211825994757">1157002240227687.2</me:SumOfStatesPoint>
          <me:SumOfStatesPoint energy="8588.4224916049989">1189718138538695.8</me:SumOfStatesPoint>
          <me:SumOfStatesPoint energy="8614.4021511096125">1223399022185717.5</me:SumOfStatesPoint>
          <me:SumOfStatesPoint energy="8640.4603981206874">1258074460324946.5</me:SumOfStatesPoint>
          <me:SumOfStatesPoint energy="8666.5974703624979">1293774960666706.0</me:SumOfStatesPoint>
          <me:SumOfStatesPoint energy="8692.8136062784615">1330531890374840.0</me:SumOfStatesPoint>
          <me:SumOfStatesPoint energy="8719.1090450332431">1368377657520684.5</me:SumOfStatesPoint>
          <me:SumOfStatesPoint energy="8745.4840265150051">1407345950665309.8</me:SumOfStatesPoint>
          <me:SumOfStatesPoint energy="8771.9387913375303">1447471292872927.0</me:SumOfStatesPoint>
          <me:SumOfStatesPoint energy="8798.4735808424830">1488789163177206.2</me:SumOfStatesPoint>
          <me:SumOfStatesPoint energy="8825.0886371015404">1531336445714024.5</me:SumOfStatesPoint>
          <me:SumOfStatesPoint energy="8851.7842029186668">1575151276243902.8</me:SumOfStatesPoint>
          <me:SumOfStatesPoint energy="8878.5605218322980">1620272791355053.5</me:SumOfStatesPoint>
          <me:SumOfStatesPoint energy="8905.4178381175388">1666741321362152.2</me:SumOfStatesPoint>
          <me:SumOfStatesPoint energy="8932.3563967884511">1714598784856392.5</me:SumOfStatesPoint>
          <me:SumOfStatesPoint energy="8959.3764436002202">1763888416008350.2</me:SumOfStatesPoint>
          <me:SumOfStatesPoint energy="8986.4782250514691">1814654520043377.2</me:SumOfStatesPoint>
          <me:SumOfStatesPoint energy="9013.6619883864314">1866943042607470.0</me:SumOfStatesPoint>
          <me:SumOfStatesPoint energy="9040.9279815972841">1920801552767888.5</me:SumOfStatesPoint>
          <me:SumOfStatesPoint energy="9068.2764534263315">1976278802155450.0</me:SumOfStatesPoint>
          <me:SumOfStatesPoint energy="9095.7076533683576">2033425116596576.0</me:SumOfStatesPoint>
          <me:SumOfStatesPoint energy="9123.2218316728122">2092292787380700.5</me:SumOfStatesPoint>
          <me:SumOfStatesPoint energy="9150.8192393461868">2152935655557314.0</me:SumOfStatesPoint>
          <me:SumOfStatesPoint energy="9178.5001281542136">2215408991151312.2</me:SumOfStatesPoint>
          <me:SumOfStatesPoint energy="9206.2647506242502">2279770039831449.0</me:SumOfStatesPoint>
          <me:SumOfStatesPoint energy="9234.1133600474968">2346078147083220.0</me:SumOfStatesPoint>
          <me:SumOfStatesPoint energy="9262.0462104813942">2414394392620689.0</me:SumOfStatesPoint>
          <me:SumOfStatesPoint energy="9290.0635567518530">2484781651301329.0</me:SumOfStatesPoint>
          <me:SumOfStatesPoint energy="9318.1656544556663">2557305147029197.0</me:SumOfStatesPoint>
          <me:SumOfStatesPoint energy="9346.3527599627578">2632032248665646.0</me:SumOfStatesPoint>
          <me:SumOfStatesPoint energy="9374.6251304185971">2709032144588684.5</me:SumOfStatesPoint>
          <me:SumOfStatesPoint energy="9402.9830237464721">2788376575392958.0</me:SumOfStatesPoint>
          <me:SumOfStatesPoint energy="9431.4266986499206">2870139911367865.0</me:SumOfStatesPoint>
          <me:SumOfStatesPoint energy="9459.9564146150078">2954398452225544.0</me:SumOfStatesPoint>
          <me:SumOfStatesPoint energy="9488.5724319127694">3041230965108210.0</me:SumOfStatesPoint>
          <me:SumOfStatesPoint energy="9517.2750116015213">3130719282218240.5</me:SumOfStatesPoint>
          <me:SumOfStatesPoint energy="9546.0644155293030">3222947644402845.5</me:SumOfStatesPoint>
          <me:SumOfStatesPoint energy="9574.9409063361963">3318002684914737.0</me:SumOfStatesPoint>
          <me:SumOfStatesPoint energy="9603.9047474568033">3415974332509018.5</me:SumOfStatesPoint>
          <me:SumOfStatesPoint energy="9632.9562031225614">3516955417945802.5</me:SumOfStatesPoint>
          <me:SumOfStatesPoint energy="9662.0955383642413">3621041505749726.5</me:SumOfStatesPoint>
          <me:SumOfStatesPoint energy="9691.3230190142822">3728331596624193.0</me:SumOfStatesPoint>
          <me:SumOfStatesPoint energy="9720.6389117092804">3838927936284865.5</me:SumOfStatesPoint>
          <me:SumOfStatesPoint energy="9750.0434838924084">3952935905075265.0</me:SumOfStatesPoint>
          <me:SumOfStatesPoint energy="9779.5370038158035">4070464538447284.5</me:SumOfStatesPoint>
          <me:SumOfStatesPoint energy="9809.1197405431067">4191626656057385.5</me:SumOfStatesPoint>
          <me:SumOfStatesPoint energy="9838.7919639518150">4316538602760375.0</me:SumOfStatesPoint>
          <me:SumOfStatesPoint energy="9868.5539447358460">4445320520452000.5</me:SumOfStatesPoint>
          <me:SumOfStatesPoint energy="9898.4059544079082">4578096699801536.0</me:SumOfStatesPoint>
          <me:SumOfStatesPoint energy="9928.3482653020692">4714995584650605.0</me:SumOfStatesPoint>
          <me:SumOfStatesPoint energy="9958.3811505761569">4856149887818865.0</me:SumOfStatesPoint>
          <me:SumOfStatesPoint energy="9988.5048842143315">5001696591878074.0</me:SumOfStatesPoint>
          <me:SumOfStatesPoint energy="10018.719741029514">5151777226382035.0</me:SumOfStatesPoint>
          <me:SumOfStatesPoint energy="10049.025996665927">5306538095632990.0</me:SumOfStatesPoint>
          <me:SumOfStatesPoint energy="10079.423927601623">5466130361524892.0</me:SumOfStatesPoint>
          <me:SumOfStatesPoint energy="10109.913811150984">5630710158283286.0</me:SumOfStatesPoint>
          <me:SumOfStatesPoint energy="10140.495925467274">5800438905748335.0</me:SumOfStatesPoint>
          <me:SumOfStatesPoint energy="10171.170549545104">5975483272010556.0</me:SumOfStatesPoint>
          <me:SumOfStatesPoint energy="10201.937963223090">6156015409387120.0</me:SumOfStatesPoint>
          <me:SumOfStatesPoint energy="10232.798447186333">6342213651570783.0</me:SumOfStatesPoint>
          <me:SumOfStatesPoint energy="10263.752282969012">6534262107095511.0</me:SumOfStatesPoint>
          <me:SumOfStatesPoint energy="10294.799752956880">6732350669355523.0</me:SumOfStatesPoint>
          <me:SumOfStatesPoint energy="10325.941140389954">6936676183048291.0</me:SumOfStatesPoint>
          <me:SumOfStatesPoint energy="10357.176729365023">7147442092459634.0</me:SumOfStatesPoint>
          <me:SumOfStatesPoint energy="10388.506804838278">7364858111282818.0</me:SumOfStatesPoint>
          <me:SumOfStatesPoint energy="10419.931652627831">7589141632278369.0</me:SumOfStatesPoint>
          <me:SumOfStatesPoint energy="10451.451559416444">7820517443449259.0</me:SumOfStatesPoint>
          <me:SumOfStatesPoint energy="10483.066812754063">8059217294507355.0</me:SumOfStatesPoint>
          <me:SumOfStatesPoint energy="10514.777701060484">8305481245204411.0</me:SumOfStatesPoint>
          <me:SumOfStatesPoint energy="10546.584513627900">8559557476535188.0</me:SumOfStatesPoint>
          <me:SumOfStatesPoint energy="10578.487540623662">8821701896363741.0</me:SumOfStatesPoint>
          <me:SumOfStatesPoint energy="10610.487073092847">9092179714573138.0</me:SumOfStatesPoint>
          <me:SumOfStatesPoint energy="10642.583402960956">9371265164998496.0</me:SumOfStatesPoint>
          <me:SumOfStatesPoint energy="10674.776823036487">9659241016022080.0</me:SumOfStatesPoint>
          <me:SumOfStatesPoint energy="10707.067627013737">9956400202941412.0</me:SumOfStatesPoint>
          <me:SumOfStatesPoint energy="10739.456109475399">10263045922429496.</me:SumOfStatesPoint>
          <me:SumOfStatesPoint energy="10771.942565895264">10579490881714972.</me:SumOfStatesPoint>
          <me:SumOfStatesPoint energy="10804.527292640943">10906058938648626.</me:SumOfStatesPoint>
          <me:SumOfStatesPoint energy="10837.210586976486">11243085261990702.</me:SumOfStatesPoint>
          <me:SumOfStatesPoint energy="10869.992747065215">11590915677468570.</me:SumOfStatesPoint>
          <me:SumOfStatesPoint energy="10902.874071972368">11949908597691732.</me:SumOfStatesPoint>
          <me:SumOfStatesPoint energy="10935.854861667867">12320434788181998.</me:SumOfStatesPoint>
          <me:SumOfStatesPoint energy="10968.935417028961">12702876727110702.</me:SumOfStatesPoint>
          <me:SumOfStatesPoint energy="11002.116039843111">13097630886856524.</me:SumOfStatesPoint>
          <me:SumOfStatesPoint energy="11035.397032810650">13505107287051452.</me:SumOfStatesPoint>
          <me:SumOfStatesPoint energy="11068.778699547594">13925729101900634.</me:SumOfStatesPoint>
          <me:SumOfStatesPoint energy="11102.261344588316">14359934964079568.</me:SumOfStatesPoint>
          <me:SumOfStatesPoint energy="11135.845273388462">14808178206086844.</me:SumOfStatesPoint>
          <me:SumOfStatesPoint energy="11169.530792327649">15270927412761758.</me:SumOfStatesPoint>
          <me:SumOfStatesPoint energy="11203.318208712300">15748667940087580.</me:SumOfStatesPoint>
          <me:SumOfStatesPoint energy="11237.207830778365">16241901314792174.</me:SumOfStatesPoint>
          <me:SumOfStatesPoint energy="11271.199967694261">16751146512247248.</me:SumOfStatesPoint>
          <me:SumOfStatesPoint energy="11305.294929563606">17276940957060392.</me:SumOfStatesPoint>
          <me:SumOfStatesPoint energy="11339.493027428096">17819840072351824.</me:SumOfStatesPoint>
          <me:SumOfStatesPoint energy="11373.794573270245">18380418608024800.</me:SumOfStatesPoint>
          <me:SumOfStatesPoint energy="11408.199880016367">18959271583869200.</me:SumOfStatesPoint>
          <me:SumOfStatesPoint energy="11442.709261539354">19557014548376796.</me:SumOfStatesPoint>
          <me:SumOfStatesPoint energy="11477.323032661567">20174284339678204.</me:SumOfStatesPoint>
          <me:SumOfStatesPoint energy="11512.041509157625">20811739731948508.</me:SumOfStatesPoint>
          <me:SumOfStatesPoint energy="11546.865007757424">21470062533226632.</me:SumOfStatesPoint>
          <me:SumOfStatesPoint energy="11581.793846148934">22149958219476728.</me:SumOfStatesPoint>
          <me:SumOfStatesPoint energy="11616.828342981140">22852156727910432.</me:SumOfStatesPoint>
          <me:SumOfStatesPoint energy="11651.968817866858">23577413545314404.</me:SumOfStatesPoint>
          <me:SumOfStatesPoint energy="11687.215591385797">24326510141588376.</me:SumOfStatesPoint>
          <me:SumOfStatesPoint energy="11722.568985087377">25100255713427180.</me:SumOfStatesPoint>
          <me:SumOfStatesPoint energy="11758.029321493719">25899487739421948.</me:SumOfStatesPoint>
          <me:SumOfStatesPoint energy="11793.596924102494">26725072263420260.</me:SumOfStatesPoint>
          <me:SumOfStatesPoint energy="11829.272117390008">27577906823500876.</me:SumOfStatesPoint>
          <me:SumOfStatesPoint energy="11865.055226814073">28458919744421196.</me:SumOfStatesPoint>
          <me:SumOfStatesPoint energy="11900.946578817002">29369071790830388.</me:SumOfStatesPoint>
          <me:SumOfStatesPoint energy="11936.946500828604">30309358431351772.</me:SumOfStatesPoint>
          <me:SumOfStatesPoint energy="11973.055321269079">31280808968453268.</me:SumOfStatesPoint>
          <me:SumOfStatesPoint energy="12009.273369552164">32284489621861420.</me:SumOfStatesPoint>
          <me:SumOfStatesPoint energy="12045.600976088026">33321503999039160.</me:SumOfStatesPoint>
          <me:SumOfStatesPoint energy="12082.038472286345">34392993732499644.</me:SumOfStatesPoint>
          <me:SumOfStatesPoint energy="12118.586190559225">35500142124296700.</me:SumOfStatesPoint>
          <me:SumOfStatesPoint energy="12155.244464324376">36644172993727688.</me:SumOfStatesPoint>
          <me:SumOfStatesPoint energy="12192.013628008064">37826353342393360.</me:SumOfStatesPoint>
          <me:SumOfStatesPoint energy="12228.894017048202">39047996274031752.</me:SumOfStatesPoint>
          <me:SumOfStatesPoint energy="12265.885967897320">40310459854496128.</me:SumOfStatesPoint>
          <me:SumOfStatesPoint energy="12302.989818025779">41615151299527304.</me:SumOfStatesPoint>
          <me:SumOfStatesPoint energy="12340.205905924746">42963527598736312.</me:SumOfStatesPoint>
          <me:SumOfStatesPoint energy="12377.534571109340">44357096768525320.</me:SumOfStatesPoint>
          <me:SumOfStatesPoint energy="12414.976154121625">45797422134518536.</me:SumOfStatesPoint>
          <me:SumOfStatesPoint energy="12452.530996533866">47286120806550808.</me:SumOfStatesPoint>
          <me:SumOfStatesPoint energy="12490.199440951548">48824868307458232.</me:SumOfStatesPoint>
          <me:SumOfStatesPoint energy="12527.981831016550">50415400342352744.</me:SumOfStatesPoint>
          <me:SumOfStatesPoint energy="12565.878511410177">52059512799906488.</me:SumOfStatesPoint>
          <me:SumOfStatesPoint energy="12603.889827856459">53759067409678360.</me:SumOfStatesPoint>
          <me:SumOfStatesPoint energy="12642.016127125207">55515991040332848.</me:SumOfStatesPoint>
          <me:SumOfStatesPoint energy="12680.257757035217">57332280042656744.</me:SumOfStatesPoint>
          <me:SumOfStatesPoint energy="12718.615066457351">59210002320407600.</me:SumOfStatesPoint>
          <me:SumOfStatesPoint energy="12757.088405317869">61151298975477168.</me:SumOfStatesPoint>
          <me:SumOfStatesPoint energy="12795.678124601516">63158389375892080.</me:SumOfStatesPoint>
          <me:SumOfStatesPoint energy="12834.384576354787">65233571375203856.</me:SumOfStatesPoint>
          <me:SumOfStatesPoint energy="12873.208113689016">67379225837693072.</me:SumOfStatesPoint>
          <me:SumOfStatesPoint energy="12912.149090783771">69597819664594912.</me:SumOfStatesPoint>
          <me:SumOfStatesPoint energy="12951.207862889971">71891908135937672.</me:SumOfStatesPoint>
          <me:SumOfStatesPoint energy="12990.384786333185">74264138684898592.</me:SumOfStatesPoint>
          <me:SumOfStatesPoint energy="13029.680218516769">76717253813362976.</me:SumOfStatesPoint>
          <me:SumOfStatesPoint energy="13069.094517925298">79254095418802256.</me:SumOfStatesPoint>
          <me:SumOfStatesPoint energy="13108.628044127718">81877607504744208.</me:SumOfStatesPoint>
          <me:SumOfStatesPoint energy="13148.281157780655">84590840579662336.</me:SumOfStatesPoint>
          <me:SumOfStatesPoint energy="13188.054220631742">87396955163122256.</me:SumOfStatesPoint>
          <me:SumOfStatesPoint energy="13227.947595522801">90299226958708512.</me:SumOfStatesPoint>
          <me:SumOfStatesPoint energy="13267.961646393314">93301049599730512.</me:SumOfStatesPoint>
          <me:SumOfStatesPoint energy="13308.096738283648">96405940087491344.</me:SumOfStatesPoint>
          <me:SumOfStatesPoint energy="13348.353237338422">99617543791976960.</me:SumOfStatesPoint>
          <me:SumOfStatesPoint energy="13388.731510809754">1.0293963734160952E+017</me:SumOfStatesPoint>
          <me:SumOfStatesPoint energy="13429.231927060762">1.0637613650057608E+017</me:SumOfStatesPoint>
          <me:SumOfStatesPoint energy="13469.854855568825">1.0993109791672334E+017</me:SumOfStatesPoint>
          <me:SumOfStatesPoint energy="13510.600666929007">1.1360872729036312E+017</me:SumOfStatesPoint>
          <me:SumOfStatesPoint energy="13551.469732857322">1.1741338244807107E+017</me:SumOfStatesPoint>
          <me:SumOfStatesPoint energy="13592.462426194292">1.2134958049321376E+017</me:SumOfStatesPoint>
          <me:SumOfStatesPoint energy="13633.579120908245">1.2542200427320397E+017</me:SumOfStatesPoint>
          <me:SumOfStatesPoint energy="13674.820192098778">1.2963550569101390E+017</me:SumOfStatesPoint>
          <me:SumOfStatesPoint energy="13716.186016000060">1.3399511682294752E+017</me:SumOfStatesPoint>
          <me:SumOfStatesPoint energy="13757.676969984443">1.3850605184065037E+017</me:SumOfStatesPoint>
          <me:SumOfStatesPoint energy="13799.293432565786">1.4317371752891691E+017</me:SumOfStatesPoint>
          <me:SumOfStatesPoint energy="13841.035783402971">1.4800371838643062E+017</me:SumOfStatesPoint>
          <me:SumOfStatesPoint energy="13882.904403303246">1.5300186496507229E+017</me:SumOfStatesPoint>
          <me:SumOfStatesPoint energy="13924.899674225871">1.5817418255423040E+017</me:SumOfStatesPoint>
          <me:SumOfStatesPoint energy="13967.021979285491">1.6352691564589002E+017</me:SumOfStatesPoint>
          <me:SumOfStatesPoint energy="14009.271702755688">1.6906654178019450E+017</me:SumOfStatesPoint>
          <me:SumOfStatesPoint energy="14051.649230072371">1.7479977383915814E+017</me:SumOfStatesPoint>
          <me:SumOfStatesPoint energy="14094.154947837465">1.8073357473291674E+017</me:SumOfStatesPoint>
          <me:SumOfStatesPoint energy="14136.789243822321">1.8687516239528723E+017</me:SumOfStatesPoint>
          <me:SumOfStatesPoint energy="14179.552506971315">1.9323202273806278E+017</me:SumOfStatesPoint>
          <me:SumOfStatesPoint energy="14222.445127405274">1.9981191761169312E+017</me:SumOfStatesPoint>
          <me:SumOfStatesPoint energy="14265.467496425221">2.0662289634364198E+017</me:SumOfStatesPoint>
          <me:SumOfStatesPoint energy="14308.620006515814">2.1367330754943610E+017</me:SumOfStatesPoint>
          <me:SumOfStatesPoint energy="14351.903051348963">2.2097180766470934E+017</me:SumOfStatesPoint>
          <me:SumOfStatesPoint energy="14395.317025787457">2.2852737650621834E+017</me:SumOfStatesPoint>
          <me:SumOfStatesPoint energy="14438.862325888434">2.3634932611475386E+017</me:SumOfStatesPoint>
          <me:SumOfStatesPoint energy="14482.539348907183">2.4444731557838198E+017</me:SumOfStatesPoint>
          <me:SumOfStatesPoint energy="14526.348493300644">2.5283136211242355E+017</me:SumOfStatesPoint>
          <me:SumOfStatesPoint energy="14570.290158731106">2.6151185709738730E+017</me:SumOfStatesPoint>
          <me:SumOfStatesPoint energy="14614.364746069730">2.7049957789502186E+017</me:SumOfStatesPoint>
          <me:SumOfStatesPoint energy="14658.572657400391">2.7980570440844934E+017</me:SumOfStatesPoint>
          <me:SumOfStatesPoint energy="14702.914296023217">2.8944183356253530E+017</me:SumOfStatesPoint>
          <me:SumOfStatesPoint energy="14747.390066458338">2.9941999616571994E+017</me:SumOfStatesPoint>
          <me:SumOfStatesPoint energy="14792.000374449452">3.0975267183294778E+017</me:SumOfStatesPoint>
          <me:SumOfStatesPoint energy="14836.745626967704">3.2045280916016000E+017</me:SumOfStatesPoint>
          <me:SumOfStatesPoint energy="14881.626232215287">3.3153384003557664E+017</me:SumOfStatesPoint>
          <me:SumOfStatesPoint energy="14926.642599629215">3.4300970215241907E+017</me:SumOfStatesPoint>
          <me:SumOfStatesPoint energy="14971.795139884947">3.5489485425453037E+017</me:SumOfStatesPoint>
          <me:SumOfStatesPoint energy="15017.084264900308">3.6720429978344570E+017</me:SumOfStatesPoint>
          <me:SumOfStatesPoint energy="15062.510387839129">3.7995360349873638E+017</me:SumOfStatesPoint>
          <me:SumOfStatesPoint energy="15108.073923115082">3.9315891838886342E+017</me:SumOfStatesPoint>
          <me:SumOfStatesPoint energy="15153.775286395326">4.0683700237483450E+017</me:SumOfStatesPoint>
          <me:SumOfStatesPoint energy="15199.614894604494">4.2100524733797254E+017</me:SumOfStatesPoint>
          <me:SumOfStatesPoint energy="15245.593165928369">4.3568169957918099E+017</me:SumOfStatesPoint>
          <me:SumOfStatesPoint energy="15291.710519817758">4.5088508767307565E+017</me:SumOfStatesPoint>
          <me:SumOfStatesPoint energy="15337.967376992205">4.6663484692999930E+017</me:SumOfStatesPoint>
          <me:SumOfStatesPoint energy="15384.364159444003">4.8295114906404218E+017</me:SumOfStatesPoint>
          <me:SumOfStatesPoint energy="15430.901290441927">4.9985492846697472E+017</me:SumOfStatesPoint>
          <me:SumOfStatesPoint energy="15477.579194535154">5.1736791238368531E+017</me:SumOfStatesPoint>
          <me:SumOfStatesPoint energy="15524.398297557012">5.3551265228904870E+017</me:SumOfStatesPoint>
          <me:SumOfStatesPoint energy="15571.359026629059">5.5431255365215923E+017</me:SumOfStatesPoint>
          <me:SumOfStatesPoint energy="15618.461810164841">5.7379191167005030E+017</me:SumOfStatesPoint>
          <me:SumOfStatesPoint energy="15665.707077873874">5.9397594384271462E+017</me:SumOfStatesPoint>
          <me:SumOfStatesPoint energy="15713.095260765436">6.1489082726682611E+017</me:SumOfStatesPoint>
          <me:SumOfStatesPoint energy="15760.626791152683">6.3656373510149645E+017</me:SumOfStatesPoint>
          <me:SumOfStatesPoint energy="15808.302102656475">6.5902287701281318E+017</me:SumOfStatesPoint>
          <me:SumOfStatesPoint energy="15856.121630209354">6.8229753725915699E+017</me:SumOfStatesPoint>
          <me:SumOfStatesPoint energy="15904.085810059556">7.0641811944309914E+017</me:SumOfStatesPoint>
          <me:SumOfStatesPoint energy="15952.195079774847">7.3141618773862195E+017</me:SumOfStatesPoint>
          <me:SumOfStatesPoint energy="16000.449878246722">7.5732451259796147E+017</me:SumOfStatesPoint>
          <me:SumOfStatesPoint energy="16048.850645694272">7.8417711865378381E+017</me:SumOfStatesPoint>
          <me:SumOfStatesPoint energy="16097.397823668269">8.1200933244357926E+017</me:SumOfStatesPoint>
          <me:SumOfStatesPoint energy="16146.091855055056">8.4085783433397082E+017</me:SumOfStatesPoint>
          <me:SumOfStatesPoint energy="16194.933184080795">8.7076071122158963E+017</me:SumOfStatesPoint>
          <me:SumOfStatesPoint energy="16243.922256315382">9.0175751271644851E+017</me:SumOfStatesPoint>
          <me:SumOfStatesPoint energy="16293.059518676575">9.3388930670510822E+017</me:SumOfStatesPoint>
          <me:SumOfStatesPoint energy="16342.345419433947">9.6719874214024525E+017</me:SumOfStatesPoint>
          <me:SumOfStatesPoint energy="16391.780408213162">1.0017301078467375E+018</me:SumOfStatesPoint>
          <me:SumOfStatesPoint energy="16441.364935999965">1.0375293999498764E+018</me:SumOfStatesPoint>
          <me:SumOfStatesPoint energy="16491.099455144333">1.0746443864672717E+018</me:SumOfStatesPoint>
          <me:SumOfStatesPoint energy="16540.984419364497">1.1131246772696735E+018</me:SumOfStatesPoint>
          <me:SumOfStatesPoint energy="16591.020283751262">1.1530217982449733E+018</me:SumOfStatesPoint>
          <me:SumOfStatesPoint energy="16641.207504772039">1.1943892642837734E+018</me:SumOfStatesPoint>
          <me:SumOfStatesPoint energy="16691.546540275067">1.2372826610389110E+018</me:SumOfStatesPoint>
          <me:SumOfStatesPoint energy="16742.037849493448">1.2817597240942615E+018</me:SumOfStatesPoint>
          <me:SumOfStatesPoint energy="16792.681893049568">1.3278804270557038E+018</me:SumOfStatesPoint>
          <me:SumOfStatesPoint energy="16843.479132959128">1.3757070663399342E+018</me:SumOfStatesPoint>
          <me:SumOfStatesPoint energy="16894.430032635450">1.4253043596433871E+018</me:SumOfStatesPoint>
          <me:SumOfStatesPoint energy="16945.535056893561">1.4767395328144461E+018</me:SumOfStatesPoint>
          <me:SumOfStatesPoint energy="16996.794671954642">1.5300824292512031E+018</me:SumOfStatesPoint>
          <me:SumOfStatesPoint energy="17048.209345450130">1.5854056026973978E+018</me:SumOfStatesPoint>
          <me:SumOfStatesPoint energy="17099.779546426085">1.6427844351618875E+018</me:SumOfStatesPoint>
          <me:SumOfStatesPoint energy="17151.505745347287">1.7022972409658465E+018</me:SumOfStatesPoint>
          <me:SumOfStatesPoint energy="17203.388414101777">1.7640253901421276E+018</me:SumOfStatesPoint>
          <me:SumOfStatesPoint energy="17255.428026004993">1.8280534261320763E+018</me:SumOfStatesPoint>
          <me:SumOfStatesPoint energy="17307.625055804176">1.8944691947235384E+018</me:SumOfStatesPoint>
          <me:SumOfStatesPoint energy="17359.979979682550">1.9633639756076372E+018</me:SumOfStatesPoint>
          <me:SumOfStatesPoint energy="17412.493275263889">2.0348326182555205E+018</me:SumOfStatesPoint>
          <me:SumOfStatesPoint energy="17465.165421616715">2.1089736870847040E+018</me:SumOfStatesPoint>
          <me:SumOfStatesPoint energy="17517.996899258724">2.1858896039609390E+018</me:SumOfStatesPoint>
          <me:SumOfStatesPoint energy="17570.988190161188">2.2656868097104671E+018</me:SumOfStatesPoint>
          <me:SumOfStatesPoint energy="17624.139777753226">2.3484759178736599E+018</me:SumOfStatesPoint>
          <me:SumOfStatesPoint energy="17677.452146926415">2.4343718877828378E+018</me:SumOfStatesPoint>
          <me:SumOfStatesPoint energy="17730.925784039067">2.5234941960141046E+018</me:SumOfStatesPoint>
          <me:SumOfStatesPoint energy="17784.561176920761">2.6159670176130007E+018</me:SumOfStatesPoint>
          <me:SumOfStatesPoint energy="17838.358814876628">2.7119194184839859E+018</me:SumOfStatesPoint>
          <me:SumOfStatesPoint energy="17892.319188692029">2.8114855475554504E+018</me:SumOfStatesPoint>
          <me:SumOfStatesPoint energy="17946.442790636909">2.9148048444527944E+018</me:SumOfStatesPoint>
          <me:SumOfStatesPoint energy="18000.730114470342">3.0220222499638380E+018</me:SumOfStatesPoint>
          <me:SumOfStatesPoint energy="18055.181655444889">3.1332884261937004E+018</me:SumOfStatesPoint>
          <me:SumOfStatesPoint energy="18109.797910311358">3.2487599913910231E+018</me:SumOfStatesPoint>
          <me:SumOfStatesPoint energy="18164.579377323156">3.3685997535441618E+018</me:SumOfStatesPoint>
          <me:SumOfStatesPoint energy="18219.526556240937">3.4929769684740224E+018</me:SumOfStatesPoint>
          <me:SumOfStatesPoint energy="18274.639948336990">3.6220675949681526E+018</me:SumOfStatesPoint>
          <me:SumOfStatesPoint energy="18329.920056400057">3.7560545675046482E+018</me:SumOfStatesPoint>
          <me:SumOfStatesPoint energy="18385.367384739755">3.8951280822212823E+018</me:SumOfStatesPoint>
          <me:SumOfStatesPoint energy="18440.982439191252">4.0394858831135928E+018</me:SumOfStatesPoint>
          <me:SumOfStatesPoint energy="18496.765727119746">4.1893335770820710E+018</me:SumOfStatesPoint>
          <me:SumOfStatesPoint energy="18552.717757425296">4.3448849413806991E+018</me:SumOfStatesPoint>
          <me:SumOfStatesPoint energy="18608.839040547344">4.5063622639347661E+018</me:SumOfStatesPoint>
          <me:SumOfStatesPoint energy="18665.130088469410">4.6739966861354947E+018</me:SumOfStatesPoint>
          <me:SumOfStatesPoint energy="18721.591414723647">4.8480285584654203E+018</me:SumOfStatesPoint>
          <me:SumOfStatesPoint energy="18778.223534395736">5.0287078268179763E+018</me:SumOfStatesPoint>
          <me:SumOfStatesPoint energy="18835.026964129425">5.2162944103946752E+018</me:SumOfStatesPoint>
          <me:SumOfStatesPoint energy="18892.002222131337">5.4110586183437158E+018</me:SumOfStatesPoint>
          <me:SumOfStatesPoint energy="18949.149828175534">5.6132815685143788E+018</me:SumOfStatesPoint>
          <me:SumOfStatesPoint energy="19006.470303608494">5.8232556249429033E+018</me:SumOfStatesPoint>
          <me:SumOfStatesPoint energy="19063.964171353698">6.0412848638844948E+018</me:SumOfStatesPoint>
          <me:SumOfStatesPoint energy="19121.631955916469">6.2676855436005202E+018</me:SumOfStatesPoint>
          <me:SumOfStatesPoint energy="19179.474183388764">6.5027866094914140E+018</me:SumOfStatesPoint>
          <me:SumOfStatesPoint energy="19237.491381453834">6.7469302108675205E+018</me:SumOfStatesPoint>
          <me:SumOfStatesPoint energy="19295.684079391274">7.0004722408960604E+018</me:SumOfStatesPoint>
          <me:SumOfStatesPoint energy="19354.052808081695">7.2637829035239916E+018</me:SumOfStatesPoint>
          <me:SumOfStatesPoint energy="19412.598100011626">7.5372472975464776E+018</me:SumOfStatesPoint>
          <me:SumOfStatesPoint energy="19471.320489278245">7.8212660275516805E+018</me:SumOfStatesPoint>
          <me:SumOfStatesPoint energy="19530.220511594463">8.1162558389993247E+018</me:SumOfStatesPoint>
          <me:SumOfStatesPoint energy="19589.298704293669">8.4226502825448960E+018</me:SumOfStatesPoint>
          <me:SumOfStatesPoint energy="19648.555606334703">8.7409004016572774E+018</me:SumOfStatesPoint>
          <me:SumOfStatesPoint energy="19707.991758306620">9.0714754581880801E+018</me:SumOfStatesPoint>
          <me:SumOfStatesPoint energy="19767.607702433845">9.4148636787360154E+018</me:SumOfStatesPoint>
          <me:SumOfStatesPoint energy="19827.403982580981">9.7715730380026880E+018</me:SumOfStatesPoint>
          <me:SumOfStatesPoint energy="19887.381144257848">1.0142132077056780E+019</me:SumOfStatesPoint>
          <me:SumOfStatesPoint energy="19947.539734624275">1.0527090744181307E+019</me:SumOfStatesPoint>
          <me:SumOfStatesPoint energy="20007.880302495367">1.0927021284486296E+019</me:SumOfStatesPoint>
          <me:SumOfStatesPoint energy="20068.403398346320">1.1342519157908644E+019</me:SumOfStatesPoint>
          <me:SumOfStatesPoint energy="20129.109574317547">1.1774203995554470E+019</me:SumOfStatesPoint>
          <me:SumOfStatesPoint energy="20189.999384219540">1.2222720607983999E+019</me:SumOfStatesPoint>
          <me:SumOfStatesPoint energy="20251.073383538169">1.2688740024009232E+019</me:SumOfStatesPoint>
          <me:SumOfStatesPoint energy="20312.332129439586">1.3172960575935836E+019</me:SumOfStatesPoint>
          <me:SumOfStatesPoint energy="20373.776180775400">1.3676109042063987E+019</me:SumOfStatesPoint>
          <me:SumOfStatesPoint energy="20435.406098087584">1.4198941816385540E+019</me:SumOfStatesPoint>
          <me:SumOfStatesPoint energy="20497.222443613875">1.4742246141145602E+019</me:SumOfStatesPoint>
          <me:SumOfStatesPoint energy="20559.225781292702">1.5306841392635529E+019</me:SumOfStatesPoint>
          <me:SumOfStatesPoint energy="20621.416676768433">1.5893580409629882E+019</me:SumOfStatesPoint>
          <me:SumOfStatesPoint energy="20683.795697396359">1.6503350890944356E+019</me:SumOfStatesPoint>
          <me:SumOfStatesPoint energy="20746.363412248138">1.7137076850561632E+019</me:SumOfStatesPoint>
          <me:SumOfStatesPoint energy="20809.120392116798">1.7795720127197340E+019</me:SumOfStatesPoint>
          <me:SumOfStatesPoint energy="20872.067209522029">1.8480281964355928E+019</me:SumOfStatesPoint>
          <me:SumOfStatesPoint energy="20935.204438715264">1.9191804658801234E+019</me:SumOfStatesPoint>
          <me:SumOfStatesPoint energy="20998.532655685136">1.9931373266182132E+019</me:SumOfStatesPoint>
          <me:SumOfStatesPoint energy="21062.052438162587">2.0700117390648947E+019</me:SumOfStatesPoint>
          <me:SumOfStatesPoint energy="21125.764365626175">2.1499213047376175E+019</me:SumOfStatesPoint>
          <me:SumOfStatesPoint energy="21189.669019307399">2.2329884606114066E+019</me:SumOfStatesPoint>
          <me:SumOfStatesPoint energy="21253.766982195830">2.3193406814475235E+019</me:SumOfStatesPoint>
          <me:SumOfStatesPoint energy="21318.058839044694">2.4091106914234008E+019</me:SumOfStatesPoint>
          <me:SumOfStatesPoint energy="21382.545176376032">2.5024366842827612E+019</me:SumOfStatesPoint>
          <me:SumOfStatesPoint energy="21447.226582486135">2.5994625524563452E+019</me:SumOfStatesPoint>
          <me:SumOfStatesPoint energy="21512.103647450735">2.7003381265553129E+019</me:SumOfStatesPoint>
          <me:SumOfStatesPoint energy="21577.176963130652">2.8052194248044409E+019</me:SumOfStatesPoint>
          <me:SumOfStatesPoint energy="21642.447123177022">2.9142689129356460E+019</me:SumOfStatesPoint>
          <me:SumOfStatesPoint energy="21707.914723036803">3.0276557756662755E+019</me:SumOfStatesPoint>
          <me:SumOfStatesPoint energy="21773.580359958010">3.1455562005416169E+019</me:SumOfStatesPoint>
          <me:SumOfStatesPoint energy="21839.444632995463">3.2681536722330362E+019</me:SumOfStatesPoint>
          <me:SumOfStatesPoint energy="21905.508143016035">3.3956392808224207E+019</me:SumOfStatesPoint>
          <me:SumOfStatesPoint energy="21971.771492704265">3.5282120426532458E+019</me:SumOfStatesPoint>
          <me:SumOfStatesPoint energy="22038.235286567644">3.6660792350540521E+019</me:SumOfStatesPoint>
          <me:SumOfStatesPoint energy="22104.900130942409">3.8094567444901708E+019</me:SumOfStatesPoint>
          <me:SumOfStatesPoint energy="22171.766633998901">3.9585694318477877E+019</me:SumOfStatesPoint>
          <me:SumOfStatesPoint energy="22238.835405747202">4.1136515118260445E+019</me:SumOfStatesPoint>
          <me:SumOfStatesPoint energy="22306.107058042511">4.2749469490493497E+019</me:SumOfStatesPoint>
          <me:SumOfStatesPoint energy="22373.582204591003">4.4427098714164240E+019</me:SumOfStatesPoint>
          <me:SumOfStatesPoint energy="22441.261460955244">4.6172050013986578E+019</me:SumOfStatesPoint>
          <me:SumOfStatesPoint energy="22509.145444559905">4.7987081047931576E+019</me:SumOfStatesPoint>
          <me:SumOfStatesPoint energy="22577.234774697201">4.9875064593680703E+019</me:SumOfStatesPoint>
          <me:SumOfStatesPoint energy="22645.530072532827">5.1838993441612661E+019</me:SumOfStatesPoint>
          <me:SumOfStatesPoint energy="22714.031961111428">5.3881985500530688E+019</me:SumOfStatesPoint>
          <me:SumOfStatesPoint energy="22782.741065362388">5.6007289116372451E+019</me:SumOfStatesPoint>
          <me:SumOfStatesPoint energy="22851.658012105338">5.8218288632444109E+019</me:SumOfStatesPoint>
          <me:SumOfStatesPoint energy="22920.783430056152">6.0518510178354979E+019</me:SumOfStatesPoint>
          <me:SumOfStatesPoint energy="22990.117949832504">6.2911627716734861E+019</me:SumOfStatesPoint>
          <me:SumOfStatesPoint energy="23059.662203959706">6.5401469341801816E+019</me:SumOfStatesPoint>
          <me:SumOfStatesPoint energy="23129.416826876295">6.7992023858782085E+019</me:SumOfStatesPoint>
          <me:SumOfStatesPoint energy="23199.382454940111">7.0687447651464012E+019</me:SumOfStatesPoint>
          <me:SumOfStatesPoint energy="23269.559726433890">7.3492071850230637E+019</me:SumOfStatesPoint>
          <me:SumOfStatesPoint energy="23339.949281571160">7.6410409803426103E+019</me:SumOfStatesPoint>
          <me:SumOfStatesPoint energy="23410.551762502120">7.9447164880990077E+019</me:SumOfStatesPoint>
          <me:SumOfStatesPoint energy="23481.367813319303">8.2607238608602235E+019</me:SumOfStatesPoint>
          <me:SumOfStatesPoint energy="23552.398080063740">8.5895739163638694E+019</me:SumOfStatesPoint>
          <me:SumOfStatesPoint energy="23623.643210730668">8.9317990232682168E+019</me:SumOfStatesPoint>
          <me:SumOfStatesPoint energy="23695.103855275527">9.2879540260440162E+019</me:SumOfStatesPoint>
          <me:SumOfStatesPoint energy="23766.780665619714">9.6586172107355161E+019</me:SumOfStatesPoint>
          <me:SumOfStatesPoint energy="23838.674295656798">1.0044391312894137E+020</me:SumOfStatesPoint>
          <me:SumOfStatesPoint energy="23910.785401258312">1.0445904568409308E+020</me:SumOfStatesPoint>
          <me:SumOfStatesPoint energy="23983.114640279819">1.0863811810257014E+020</me:SumOfStatesPoint>
          <me:SumOfStatesPoint energy="24055.662672566730">1.1298795613658171E+020</me:SumOfStatesPoint>
          <me:SumOfStatesPoint energy="24128.430159960601">1.1751567491067372E+020</me:SumOfStatesPoint>
          <me:SumOfStatesPoint energy="24201.417766304996">1.2222869139717954E+020</me:SumOfStatesPoint>
          <me:SumOfStatesPoint energy="24274.626157451628">1.2713473743710301E+020</me:SumOfStatesPoint>
          <me:SumOfStatesPoint energy="24348.056001266228">1.3224187333817370E+020</me:SumOfStatesPoint>
          <me:SumOfStatesPoint energy="24421.707967634960">1.3755850205851605E+020</me:SumOfStatesPoint>
          <me:SumOfStatesPoint energy="24495.582728470312">1.4309338401528953E+020</me:SumOfStatesPoint>
          <me:SumOfStatesPoint energy="24569.680957717330">1.4885565253845153E+020</me:SumOfStatesPoint>
          <me:SumOfStatesPoint energy="24644.003331359567">1.5485483001030332E+020</me:SumOfStatesPoint>
          <me:SumOfStatesPoint energy="24718.550527425563">1.6110084471355477E+020</me:SumOfStatesPoint>
          <me:SumOfStatesPoint energy="24793.323225994805">1.6760404842879835E+020</me:SumOfStatesPoint>
          <me:SumOfStatesPoint energy="24868.322109204059">1.7437523480204568E+020</me:SumOfStatesPoint>
          <me:SumOfStatesPoint energy="24943.547861253366">1.8142565851579141E+020</me:SumOfStatesPoint>
          <me:SumOfStatesPoint energy="25019.001168412608">1.8876705530258460E+020</me:SumOfStatesPoint>
          <me:SumOfStatesPoint energy="25094.682719027543">1.9641166284347906E+020</me:SumOfStatesPoint>
          <me:SumOfStatesPoint energy="25170.593203526223">2.0437224259637409E+020</me:SumOfStatesPoint>
          <me:SumOfStatesPoint energy="25246.733314425048">2.1266210258403131E+020</me:SumOfStatesPoint>
          <me:SumOfStatesPoint energy="25323.103746335408">2.2129512119148875E+020</me:SumOfStatesPoint>
          <me:SumOfStatesPoint energy="25399.705195969829">2.3028577200934886E+020</me:SumOfStatesPoint>
          <me:SumOfStatesPoint energy="25476.538362148403">2.3964914977205282E+020</me:SumOfStatesPoint>
          <me:SumOfStatesPoint energy="25553.603945804982">2.4940099744267174E+020</me:SumOfStatesPoint>
          <me:SumOfStatesPoint energy="25630.902649993870">2.5955773449874922E+020</me:SumOfStatesPoint>
          <me:SumOfStatesPoint energy="25708.435179896027">2.7013648647639718E+020</me:SumOfStatesPoint>
          <me:SumOfStatesPoint energy="25786.202242825570">2.8115511581907983E+020</me:SumOfStatesPoint>
          <me:SumOfStatesPoint energy="25864.204548236252">2.9263225410241043E+020</me:SumOfStatesPoint>
          <me:SumOfStatesPoint energy="25942.442807727755">3.0458733567766115E+020</me:SumOfStatesPoint>
          <me:SumOfStatesPoint energy="26020.917735052473">3.1704063280810092E+020</me:SumOfStatesPoint>
          <me:SumOfStatesPoint energy="26099.630046121823">3.3001329236768653E+020</me:SumOfStatesPoint>
          <me:SumOfStatesPoint energy="26178.580459012883">3.4352737417576487E+020</me:SumOfStatesPoint>
          <me:SumOfStatesPoint energy="26257.769693974726">3.5760589104644810E+020</me:SumOfStatesPoint>
          <me:SumOfStatesPoint energy="26337.198473435310">3.7227285061647388E+020</me:SumOfStatesPoint>
          <me:SumOfStatesPoint energy="26416.867522007862">3.8755329903727254E+020</me:SumOfStatesPoint>
          <me:SumOfStatesPoint energy="26496.777566497585">4.0347336660334209E+020</me:SumOfStatesPoint>
          <me:SumOfStatesPoint energy="26576.929335908088">4.2006031542224001E+020</me:SumOfStatesPoint>
          <me:SumOfStatesPoint energy="26657.323561448338">4.3734258921517692E+020</me:SumOfStatesPoint>
          <me:SumOfStatesPoint energy="26737.960976539143">4.5534986534301368E+020</me:SumOfStatesPoint>
          <me:SumOfStatesPoint energy="26818.842316819922">4.7411310915995474E+020</me:SumOfStatesPoint>
          <me:SumOfStatesPoint energy="26899.968320155218">4.9366463078922394E+020</me:SumOfStatesPoint>
          <me:SumOfStatesPoint energy="26981.339726641756">5.1403814442816025E+020</me:SumOfStatesPoint>
          <me:SumOfStatesPoint energy="27062.957278614966">5.3526883030564084E+020</me:SumOfStatesPoint>
          <me:SumOfStatesPoint energy="27144.821720655869">5.5739339941757544E+020</me:SumOfStatesPoint>
          <me:SumOfStatesPoint energy="27226.933799597657">5.8045016117119274E+020</me:SumOfStatesPoint>
          <me:SumOfStatesPoint energy="27309.294264532818">6.0447909405566527E+020</me:SumOfStatesPoint>
          <me:SumOfStatesPoint energy="27391.903866819775">6.2952191948358628E+020</me:SumOfStatesPoint>
          <me:SumOfStatesPoint energy="27474.763360089833">6.5562217893443771E+020</me:SumOfStatesPoint>
          <me:SumOfStatesPoint energy="27557.873500253838">6.8282531455897803E+020</me:SumOfStatesPoint>
          <me:SumOfStatesPoint energy="27641.235045509398">7.1117875341752402E+020</me:SumOfStatesPoint>
          <me:SumOfStatesPoint energy="27724.848756347594">7.4073199551046143E+020</me:SumOfStatesPoint>
          <me:SumOfStatesPoint energy="27808.715395560019">7.7153670577621867E+020</me:SumOfStatesPoint>
          <me:SumOfStatesPoint energy="27892.835728245507">8.0364681022774549E+020</me:SumOfStatesPoint>
          <me:SumOfStatesPoint energy="27977.210521817466">8.3711859640604780E+020</me:SumOfStatesPoint>
          <me:SumOfStatesPoint energy="28061.840546010637">8.7201081836690722E+020</me:SumOfStatesPoint>
          <me:SumOfStatesPoint energy="28146.726572888241">9.0838480640601044E+020</me:SumOfStatesPoint>
          <me:SumOfStatesPoint energy="28231.869376848790">9.4630458174100052E+020</me:SumOfStatesPoint>
          <me:SumOfStatesPoint energy="28317.269734633490">9.8583697637463844E+020</me:SumOfStatesPoint>
          <me:SumOfStatesPoint energy="28402.928425333113">1.0270517583623490E+021</me:SumOfStatesPoint>
          <me:SumOfStatesPoint energy="28488.846230395142">1.0700217627218275E+021</me:SumOfStatesPoint>
          <me:SumOfStatesPoint energy="28575.023933630971">1.1148230282627130E+021</me:SumOfStatesPoint>
          <me:SumOfStatesPoint energy="28661.462321222822">1.1615349406094763E+021</me:SumOfStatesPoint>
          <me:SumOfStatesPoint energy="28748.162181731255">1.2102403817092617E+021</me:SumOfStatesPoint>
          <me:SumOfStatesPoint energy="28835.124306102156">1.2610258861068635E+021</me:SumOfStatesPoint>
          <me:SumOfStatesPoint energy="28922.349487674033">1.3139818042914059E+021</me:SumOfStatesPoint>
          <me:SumOfStatesPoint energy="29009.838522185048">1.3692024734382754E+021</me:SumOfStatesPoint>
          <me:SumOfStatesPoint energy="29097.592207780614">1.4267863959007595E+021</me:SumOfStatesPoint>
          <me:SumOfStatesPoint energy="29185.611345020443">1.4868364258178816E+021</me:SumOfStatesPoint>
          <me:SumOfStatesPoint energy="29273.896736885981">1.5494599642169923E+021</me:SumOfStatesPoint>
          <me:SumOfStatesPoint energy="29362.449188787468">1.6147691629798094E+021</me:SumOfStatesPoint>
          <me:SumOfStatesPoint energy="29451.269508571673">1.6828811380765806E+021</me:SumOfStatesPoint>
          <me:SumOfStatesPoint energy="29540.358506529003">1.7539181924986197E+021</me:SumOfStatesPoint>
          <me:SumOfStatesPoint energy="29629.716995401031">1.8280080493504100E+021</me:SumOfStatesPoint>
          <me:SumOfStatesPoint energy="29719.345790387655">1.9052840955718271E+021</me:SumOfStatesPoint>
          <me:SumOfStatesPoint energy="29809.245709154908">1.9858856367747469E+021</me:SumOfStatesPoint>
          <me:SumOfStatesPoint energy="29899.417571842168">2.0699581636894010E+021</me:SumOfStatesPoint>
          <me:SumOfStatesPoint energy="29989.862201069776">2.1576536307399016E+021</me:SumOfStatesPoint>
          <me:SumOfStatesPoint energy="30080.580421946270">2.2491307473329353E+021</me:SumOfStatesPoint>
          <me:SumOfStatesPoint energy="30171.573062076302">2.3445552824584024E+021</me:SumOfStatesPoint>
          <me:SumOfStatesPoint energy="30262.840951567941">2.4441003832177454E+021</me:SumOfStatesPoint>
          <me:SumOfStatesPoint energy="30354.384923040358">2.5479469079140185E+021</me:SumOfStatesPoint>
          <me:SumOfStatesPoint energy="30446.205811631178">2.6562837743587473E+021</me:SumOfStatesPoint>
          <me:SumOfStatesPoint energy="30538.304455004476">2.7693083241098065E+021</me:SumOfStatesPoint>
          <me:SumOfStatesPoint energy="30630.681693358172">2.8872267034066032E+021</me:SumOfStatesPoint>
          <me:SumOfStatesPoint energy="30723.338369431807">3.0102542615844954E+021</me:SumOfStatesPoint>
          <me:SumOfStatesPoint energy="30816.275328513999">3.1386159677768944E+021</me:SumOfStatesPoint>
          <me:SumOfStatesPoint energy="30909.493418450515">3.2725468467332346E+021</me:SumOfStatesPoint>
          <me:SumOfStatesPoint energy="31002.993489651759">3.4122924346272058E+021</me:SumOfStatesPoint>
          <me:SumOfStatesPoint energy="31096.776395100598">3.5581092558142995E+021</me:SumOfStatesPoint>
          <me:SumOfStatesPoint energy="31190.842990360212">3.7102653215199886E+021</me:SumOfStatesPoint>
          <me:SumOfStatesPoint energy="31285.194133581623">3.8690406514700090E+021</me:SumOfStatesPoint>
          <me:SumOfStatesPoint energy="31379.830685511930">4.0347278195151471E+021</me:SumOfStatesPoint>
          <me:SumOfStatesPoint energy="31474.753509501887">4.2076325243325115E+021</me:SumOfStatesPoint>
          <me:SumOfStatesPoint energy="31569.963471513925">4.3880741863895518E+021</me:SumOfStatesPoint>
          <me:SumOfStatesPoint energy="31665.461440129780">4.5763865724228537E+021</me:SumOfStatesPoint>
          <me:SumOfStatesPoint energy="31761.248286558817">4.7729184487187950E+021</me:SumOfStatesPoint>
          <me:SumOfStatesPoint energy="31857.324884645699">4.9780342645191522E+021</me:SumOfStatesPoint>
          <me:SumOfStatesPoint energy="31953.692110878517">5.1921148669355245E+021</me:SumOfStatesPoint>
          <me:SumOfStatesPoint energy="32050.350844396497">5.4155582488551201E+021</me:SumOfStatesPoint>
          <me:SumOfStatesPoint energy="32147.301966998431">5.6487803314307250E+021</me:SumOfStatesPoint>
          <me:SumOfStatesPoint energy="32244.546363150457">5.8922157827820261E+021</me:SumOfStatesPoint>
          <me:SumOfStatesPoint energy="32342.084919994253">6.1463188745814131E+021</me:SumOfStatesPoint>
          <me:SumOfStatesPoint energy="32439.918527354865">6.4115643782775943E+021</me:SumOfStatesPoint>
          <me:SumOfStatesPoint energy="32538.048077749234">6.6884485028183078E+021</me:SumOfStatesPoint>
          <me:SumOfStatesPoint energy="32636.474466394058">6.9774898758442832E+021</me:SumOfStatesPoint>
          <me:SumOfStatesPoint energy="32735.198591214103">7.2792305703933455E+021</me:SumOfStatesPoint>
          <me:SumOfStatesPoint energy="32834.221352850123">7.5942371792389973E+021</me:SumOfStatesPoint>
          <me:SumOfStatesPoint energy="32933.543654667483">7.9231019390547536E+021</me:SumOfStatesPoint>
          <me:SumOfStatesPoint energy="33033.166402764109">8.2664439067036803E+021</me:SumOfStatesPoint>
          <me:SumOfStatesPoint energy="33133.090505978929">8.6249101901800197E+021</me:SumOfStatesPoint>
          <me:SumOfStatesPoint energy="33233.316875899865">8.9991772367714758E+021</me:SumOfStatesPoint>
          <me:SumOfStatesPoint energy="33333.846426872551">9.3899521810985606E+021</me:SumOfStatesPoint>
          <me:SumOfStatesPoint energy="33434.680076008437">9.7979742558416588E+021</me:SumOfStatesPoint>
          <me:SumOfStatesPoint energy="33535.818743193246">1.0224016268098181E+022</me:SumOfStatesPoint>
          <me:SumOfStatesPoint energy="33637.263351095127">1.0668886144512212E+022</me:SumOfStatesPoint>
          <me:SumOfStatesPoint energy="33739.014825173479">1.1133428548478563E+022</me:SumOfStatesPoint>
          <me:SumOfStatesPoint energy="33841.074093687093">1.1618526572776843E+022</me:SumOfStatesPoint>
          <me:SumOfStatesPoint energy="33943.442087702802">1.2125103511163120E+022</me:SumOfStatesPoint>
          <me:SumOfStatesPoint energy="34046.119741103656">1.2654124712669137E+022</me:SumOfStatesPoint>
          <me:SumOfStatesPoint energy="34149.107990597870">1.3206599522527711E+022</me:SumOfStatesPoint>
          <me:SumOfStatesPoint energy="34252.407775727122">1.3783583313852600E+022</me:SumOfStatesPoint>
          <me:SumOfStatesPoint energy="34356.020038875140">1.4386179614299417E+022</me:SumOfStatesPoint>
          <me:SumOfStatesPoint energy="34459.945725276426">1.5015542332136933E+022</me:SumOfStatesPoint>
          <me:SumOfStatesPoint energy="34564.185783024543">1.5672878086437154E+022</me:SumOfStatesPoint>
          <me:SumOfStatesPoint energy="34668.741163081228">1.6359448646360398E+022</me:SumOfStatesPoint>
          <me:SumOfStatesPoint energy="34773.612819284775">1.7076573484718634E+022</me:SumOfStatesPoint>
          <me:SumOfStatesPoint energy="34878.801708358871">1.7825632451165117E+022</me:SumOfStatesPoint>
          <me:SumOfStatesPoint energy="34984.308789921037">1.8608068570675124E+022</me:SumOfStatesPoint>
          <me:SumOfStatesPoint energy="35090.135026491815">1.9425390973292865E+022</me:SumOfStatesPoint>
          <me:SumOfStatesPoint energy="35196.281383503279">2.0279177961483195E+022</me:SumOfStatesPoint>
          <me:SumOfStatesPoint energy="35302.748829307951">2.1171080221616220E+022</me:SumOfStatesPoint>
          <me:SumOfStatesPoint energy="35409.538335187382">2.2102824186393586E+022</me:SumOfStatesPoint>
          <me:SumOfStatesPoint energy="35516.650875361433">2.3076215555368103E+022</me:SumOfStatesPoint>
          <me:SumOfStatesPoint energy="35624.087426996848">2.4093142981140648E+022</me:SumOfStatesPoint>
          <me:SumOfStatesPoint energy="35731.848970216372">2.5155581929136060E+022</me:SumOfStatesPoint>
          <me:SumOfStatesPoint energy="35839.936488107327">2.6265598719178421E+022</me:SumOfStatesPoint>
          <me:SumOfStatesPoint energy="35948.350966731101">2.7425354757409469E+022</me:SumOfStatesPoint>
          <me:SumOfStatesPoint energy="36057.093395131764">2.8637110967601549E+022</me:SumOfStatesPoint>
          <me:SumOfStatesPoint energy="36166.164765345311">2.9903232431433139E+022</me:SumOfStatesPoint>
          <me:SumOfStatesPoint energy="36275.566072408372">3.1226193247717443E+022</me:SumOfStatesPoint>
          <me:SumOfStatesPoint energy="36385.298314367763">3.2608581620945677E+022</me:SumOfStatesPoint>
          <me:SumOfStatesPoint energy="36495.362492289270">3.4053105190066461E+022</me:SumOfStatesPoint>
          <me:SumOfStatesPoint energy="36605.759610266934">3.5562596609046738E+022</me:SumOfStatesPoint>
          <me:SumOfStatesPoint energy="36716.490675431938">3.7140019391394006E+022</me:SumOfStatesPoint>
          <me:SumOfStatesPoint energy="36827.556697962202">3.8788474031265037E+022</me:SumOfStatesPoint>
          <me:SumOfStatesPoint energy="36938.958691091335">4.0511204414302422E+022</me:SumOfStatesPoint>
          <me:SumOfStatesPoint energy="37050.697671118025">4.2311604532127564E+022</me:SumOfStatesPoint>
          <me:SumOfStatesPoint energy="37162.774657414971">4.4193225515060659E+022</me:SumOfStatesPoint>
          <me:SumOfStatesPoint energy="37275.190672438694">4.6159782998358584E+022</me:SumOfStatesPoint>
          <me:SumOfStatesPoint energy="37387.946741738502">4.8215164837817506E+022</me:SumOfStatesPoint>
          <me:SumOfStatesPoint energy="37501.043893966067">5.0363439191342572E+022</me:SumOfStatesPoint>
          <me:SumOfStatesPoint energy="37614.483160884418">5.2608862984143507E+022</me:SumOfStatesPoint>
          <me:SumOfStatesPoint energy="37728.265577377904">5.4955890775965343E+022</me:SumOfStatesPoint>
          <me:SumOfStatesPoint energy="37842.392181461248">5.7409184049616736E+022</me:SumOfStatesPoint>
          <me:SumOfStatesPoint energy="37956.864014289153">5.9973620940958989E+022</me:SumOfStatesPoint>
          <me:SumOfStatesPoint energy="38071.682120165839">6.2654306431602623E+022</me:SumOfStatesPoint>
          <me:SumOfStatesPoint energy="38186.847546554280">6.5456583026788453E+022</me:SumOfStatesPoint>
          <me:SumOfStatesPoint energy="38302.361344086225">6.8386041941880119E+022</me:SumOfStatesPoint>
          <me:SumOfStatesPoint energy="38418.224566571458">7.1448534821855809E+022</me:SumOfStatesPoint>
          <me:SumOfStatesPoint energy="38534.438271007588">7.4650186019484960E+022</me:SumOfStatesPoint>
          <me:SumOfStatesPoint energy="38651.003517589350">7.7997405459245022E+022</me:SumOfStatesPoint>
          <me:SumOfStatesPoint energy="38767.921369718788">8.1496902115239160E+022</me:SumOfStatesPoint>
          <me:SumOfStatesPoint energy="38885.192894014595">8.5155698132537525E+022</me:SumOfStatesPoint>
          <me:SumOfStatesPoint energy="39002.819160322040">8.8981143622819045E+022</me:SumOfStatesPoint>
          <me:SumOfStatesPoint energy="39120.801241722394">9.2980932166904879E+022</me:SumOfStatesPoint>
          <me:SumOfStatesPoint energy="39239.140214543200">9.7163117058397496E+022</me:SumOfStatesPoint>
          <me:SumOfStatesPoint energy="39357.837158367758">1.0153612832406688E+023</me:SumOfStatesPoint>
          <me:SumOfStatesPoint energy="39476.893156045167">1.0610879055849339E+023</me:SumOfStatesPoint>
          <me:SumOfStatesPoint energy="39596.309293699844">1.1089034161240543E+023</me:SumOfStatesPoint>
          <me:SumOfStatesPoint energy="39716.086660741952">1.1589045217637865E+023</me:SumOfStatesPoint>
          <me:SumOfStatesPoint energy="39836.226349876990">1.2111924630322206E+023</me:SumOfStatesPoint>
          <me:SumOfStatesPoint energy="39956.729457115936">1.2658732291457589E+023</me:SumOfStatesPoint>
          <me:SumOfStatesPoint energy="40077.597081784901">1.3230577833937800E+023</me:SumOfStatesPoint>
          <me:SumOfStatesPoint energy="40198.830326535681">1.3828622993445577E+023</me:SumOfStatesPoint>
          <me:SumOfStatesPoint energy="40320.430297355466">1.4454084083966917E+023</me:SumOfStatesPoint>
          <me:SumOfStatesPoint energy="40442.398103577085">1.5108234592239089E+023</me:SumOfStatesPoint>
          <me:SumOfStatesPoint energy="40564.734857888834">1.5792407896880602E+023</me:SumOfStatesPoint>
          <me:SumOfStatesPoint energy="40687.441676345072">1.6508000118282785E+023</me:SumOfStatesPoint>
          <me:SumOfStatesPoint energy="40810.519678376120">1.7256473105603002E+023</me:SumOfStatesPoint>
          <me:SumOfStatesPoint energy="40933.969986798606">1.8039357567508650E+023</me:SumOfStatesPoint>
          <me:SumOfStatesPoint energy="41057.793727825388">1.8858256353652615E+023</me:SumOfStatesPoint>
          <me:SumOfStatesPoint energy="41181.992031076326">1.9714847894275301E+023</me:SumOfStatesPoint>
          <me:SumOfStatesPoint energy="41306.566029588263">2.0610889805641656E+023</me:SumOfStatesPoint>
          <me:SumOfStatesPoint energy="41431.516859825424">2.1548222669381610E+023</me:SumOfStatesPoint>
          <me:SumOfStatesPoint energy="41556.845661689884">2.2528773994237742E+023</me:SumOfStatesPoint>
          <me:SumOfStatesPoint energy="41682.553578531632">2.3554562369121097E+023</me:SumOfStatesPoint>
          <me:SumOfStatesPoint energy="41808.641757159494">2.4627701816811752E+023</me:SumOfStatesPoint>
          <me:SumOfStatesPoint energy="41935.111347851278">2.5750406358069773E+023</me:SumOfStatesPoint>
          <me:SumOfStatesPoint energy="42061.963504364408">2.6924994796379250E+023</me:SumOfStatesPoint>
          <me:SumOfStatesPoint energy="42189.199383946136">2.8153895734124250E+023</me:SumOfStatesPoint>
          <me:SumOfStatesPoint energy="42316.820147344595">2.9439652831510494E+023</me:SumOfStatesPoint>
          <me:SumOfStatesPoint energy="42444.826958819067">3.0784930320036500E+023</me:SumOfStatesPoint>
          <me:SumOfStatesPoint energy="42573.220986150744">3.2192518782995458E+023</me:SumOfStatesPoint>
          <me:SumOfStatesPoint energy="42702.003400653055">3.3665341216123207E+023</me:SumOfStatesPoint>
          <me:SumOfStatesPoint energy="42831.175377182873">3.5206459382136483E+023</me:SumOfStatesPoint>
          <me:SumOfStatesPoint energy="42960.738094150896">3.6819080473557976E+023</me:SumOfStatesPoint>
          <me:SumOfStatesPoint energy="43090.692733532531">3.8506564098959537E+023</me:SumOfStatesPoint>
          <me:SumOfStatesPoint energy="43221.040480878379">4.0272429608514351E+023</me:SumOfStatesPoint>
          <me:SumOfStatesPoint energy="43351.782525325529">4.2120363775501144E+023</me:SumOfStatesPoint>
          <me:SumOfStatesPoint energy="43482.920059608092">4.4054228851137162E+023</me:SumOfStatesPoint>
          <me:SumOfStatesPoint energy="43614.454280068247">4.6078071011090742E+023</me:SumOfStatesPoint>
          <me:SumOfStatesPoint energy="43746.386386666782">4.8196129212883883E+023</me:SumOfStatesPoint>
          <me:SumOfStatesPoint energy="43878.717582994606">5.0412844484352303E+023</me:SumOfStatesPoint>
          <me:SumOfStatesPoint energy="44011.449076283337">5.2732869664334035E+023</me:SumOfStatesPoint>
          <me:SumOfStatesPoint energy="44144.582077416540">5.5161079617848824E+023</me:SumOfStatesPoint>
          <me:SumOfStatesPoint energy="44278.117800940359">5.7702581949196343E+023</me:SumOfStatesPoint>
          <me:SumOfStatesPoint energy="44412.057465075195">6.0362728237534733E+023</me:SumOfStatesPoint>
          <me:SumOfStatesPoint energy="44546.402291726394">6.3147125820634879E+023</me:SumOfStatesPoint>
          <me:SumOfStatesPoint energy="44681.153506495648">6.6061650153943465E+023</me:SumOfStatesPoint>
          <me:SumOfStatesPoint energy="44816.312338691758">6.9112457773263657E+023</me:SumOfStatesPoint>
          <me:SumOfStatesPoint energy="44951.880021342411">7.2305999890842290E+023</me:SumOfStatesPoint>
          <me:SumOfStatesPoint energy="45087.857791205060">7.5649036655972038E+023</me:SumOfStatesPoint>
          <me:SumOfStatesPoint energy="45224.246888778420">7.9148652113000678E+023</me:SumOfStatesPoint>
          <me:SumOfStatesPoint energy="45361.048558313363">8.2812269891062903E+023</me:SumOfStatesPoint>
          <me:SumOfStatesPoint energy="45498.264047824872">8.6647669661732379E+023</me:SumOfStatesPoint>
          <me:SumOfStatesPoint energy="45635.894609103023">9.0663004402493288E+023</me:SumOfStatesPoint>
          <me:SumOfStatesPoint energy="45773.941497724518">9.4866818506065949E+023</me:SumOfStatesPoint>
          <me:SumOfStatesPoint energy="45912.405973064218">9.9268066777401030E+023</me:SumOfStatesPoint>
          <me:SumOfStatesPoint energy="46051.289298306277">1.0387613436238044E+024</me:SumOfStatesPoint>
          <me:SumOfStatesPoint energy="46190.592740456203">1.0870085765443060E+024</me:SumOfStatesPoint>
          <me:SumOfStatesPoint energy="46330.317570352068">1.1375254622749499E+024</me:SumOfStatesPoint>
          <me:SumOfStatesPoint energy="46470.465062676267">1.1904200584618719E+024</me:SumOfStatesPoint>
          <me:SumOfStatesPoint energy="46611.036495966771">1.2458056260644442E+024</me:SumOfStatesPoint>
          <me:SumOfStatesPoint energy="46752.033152629388">1.3038008826282145E+024</me:SumOfStatesPoint>
          <me:SumOfStatesPoint energy="46893.456318949044">1.3645302680115954E+024</me:SumOfStatesPoint>
          <me:SumOfStatesPoint energy="47035.307285101728">1.4281242231846919E+024</me:SumOfStatesPoint>
          <me:SumOfStatesPoint energy="47177.587345165870">1.4947194827500431E+024</me:SumOfStatesPoint>
          <me:SumOfStatesPoint energy="47320.297797134743">1.5644593818692436E+024</me:SumOfStatesPoint>
          <me:SumOfStatesPoint energy="47463.439942927886">1.6374941783109963E+024</me:SumOfStatesPoint>
          <me:SumOfStatesPoint energy="47607.015088403212">1.7139813903749047E+024</me:SumOfStatesPoint>
          <me:SumOfStatesPoint energy="47751.024543368512">1.7940861514811395E+024</me:SumOfStatesPoint>
          <me:SumOfStatesPoint energy="47895.469621593962">1.8779815822567235E+024</me:SumOfStatesPoint>
          <me:SumOfStatesPoint energy="48040.351640823792">1.9658491809874951E+024</me:SumOfStatesPoint>
          <me:SumOfStatesPoint energy="48185.671922788410">2.0578792333516803E+024</me:SumOfStatesPoint>
          <me:SumOfStatesPoint energy="48331.431793216150">2.1542712423948494E+024</me:SumOfStatesPoint>
          <me:SumOfStatesPoint energy="48477.632581845908">2.2552343797556095E+024</me:SumOfStatesPoint>
          <me:SumOfStatesPoint energy="48624.275622438894">2.3609879592010629E+024</me:SumOfStatesPoint>
          <me:SumOfStatesPoint energy="48771.362252790983">2.4717619335892374E+024</me:SumOfStatesPoint>
          <me:SumOfStatesPoint energy="48918.893814744551">2.5877974164277095E+024</me:SumOfStatesPoint>
          <me:SumOfStatesPoint energy="49066.871654201299">2.7093472292599975E+024</me:SumOfStatesPoint>
          <me:SumOfStatesPoint energy="49215.297121134106">2.8366764761712407E+024</me:SumOfStatesPoint>
          <me:SumOfStatesPoint energy="49364.171569599595">2.9700631467713172E+024</me:SumOfStatesPoint>
          <me:SumOfStatesPoint energy="49513.496357750053">3.1097987490768748E+024</me:SumOfStatesPoint>
          <me:SumOfStatesPoint energy="49663.272847846412">3.2561889737903815E+024</me:SumOfStatesPoint>
          <me:SumOfStatesPoint energy="49813.502406270323">3.4095543915461369E+024</me:SumOfStatesPoint>
          <me:SumOfStatesPoint energy="49964.186403536762">3.5702311847729565E+024</me:SumOfStatesPoint>
          <me:SumOfStatesPoint energy="50115.326214306166">3.7385719159093182E+024</me:SumOfStatesPoint>
          <me:SumOfStatesPoint energy="50266.923217397591">3.9149463337950242E+024</me:SumOfStatesPoint>
          <me:SumOfStatesPoint energy="50418.978795800846">4.0997422201559024E+024</me:SumOfStatesPoint>
          <me:SumOfStatesPoint energy="50571.494336689248">4.2933662781948269E+024</me:SumOfStatesPoint>
          <me:SumOfStatesPoint energy="50724.471231432348">4.4962450654075295E+024</me:SumOfStatesPoint>
          <me:SumOfStatesPoint energy="50877.910875608250">4.7088259728420142E+024</me:SumOfStatesPoint>
          <me:SumOfStatesPoint energy="51031.814669016923">4.9315782531381920E+024</me:SumOfStatesPoint>
          <me:SumOfStatesPoint energy="51186.184015692583">5.1649940997948173E+024</me:SumOfStatesPoint>
          <me:SumOfStatesPoint energy="51341.020323916695">5.4095897802423575E+024</me:SumOfStatesPoint>
          <me:SumOfStatesPoint energy="51496.325006230429">5.6659068254241662E+024</me:SumOfStatesPoint>
          <me:SumOfStatesPoint energy="51652.099479448123">5.9345132787338864E+024</me:SumOfStatesPoint>
          <me:SumOfStatesPoint energy="51808.345164669845">6.2160050072960622E+024</me:SumOfStatesPoint>
          <me:SumOfStatesPoint energy="51965.063487294537">6.5110070787385553E+024</me:SumOfStatesPoint>
          <me:SumOfStatesPoint energy="52122.255877032600">6.8201752067541613E+024</me:SumOfStatesPoint>
          <me:SumOfStatesPoint energy="52279.923767919579">7.1441972689307186E+024</me:SumOfStatesPoint>
          <me:SumOfStatesPoint energy="52438.068598328806">7.4837949004890931E+024</me:SumOfStatesPoint>
          <me:SumOfStatesPoint energy="52596.691810984768">7.8397251677632916E+024</me:SumOfStatesPoint>
          <me:SumOfStatesPoint energy="52755.794852975785">8.2127823254422779E+024</me:SumOfStatesPoint>
          <me:SumOfStatesPoint energy="52915.379175767928">8.6037996618100102E+024</me:SumOfStatesPoint>
          <me:SumOfStatesPoint energy="53075.446235217751">9.0136514364216197E+024</me:SumOfStatesPoint>
          <me:SumOfStatesPoint energy="53235.997491585862">9.4432549148914590E+024</me:SumOfStatesPoint>
          <me:SumOfStatesPoint energy="53397.034409549757">9.8935725057117070E+024</me:SumOfStatesPoint>
          <me:SumOfStatesPoint energy="53558.558458217856">1.0365614004265196E+025</me:SumOfStatesPoint>
          <me:SumOfStatesPoint energy="53720.571111142483">1.0860438949459845E+025</me:SumOfStatesPoint>
          <me:SumOfStatesPoint energy="53883.073846333486">1.1379159098698284E+025</me:SumOfStatesPoint>
          <me:SumOfStatesPoint energy="54046.068146271340">1.1922941027168937E+025</me:SumOfStatesPoint>
          <me:SumOfStatesPoint energy="54209.555497921283">1.2493008857765449E+025</me:SumOfStatesPoint>
          <me:SumOfStatesPoint energy="54373.537392746446">1.3090647128250702E+025</me:SumOfStatesPoint>
          <me:SumOfStatesPoint energy="54538.015326721710">1.3717203802626010E+025</me:SumOfStatesPoint>
          <me:SumOfStatesPoint energy="54702.990800346881">1.4374093434023321E+025</me:SumOfStatesPoint>
          <me:SumOfStatesPoint energy="54868.465318661059">1.5062800486822792E+025</me:SumOfStatesPoint>
          <me:SumOfStatesPoint energy="55034.440391255921">1.5784882826077515E+025</me:SumOfStatesPoint>
          <me:SumOfStatesPoint energy="55200.917532289721">1.6541975382765091E+025</me:SumOfStatesPoint>
          <me:SumOfStatesPoint energy="55367.898260500624">1.7335794003795610E+025</me:SumOfStatesPoint>
          <me:SumOfStatesPoint energy="55535.384099221286">1.8168139496187834E+025</me:SumOfStatesPoint>
          <me:SumOfStatesPoint energy="55703.376576392271">1.9040901875277734E+025</me:SumOfStatesPoint>
          <me:SumOfStatesPoint energy="55871.877224576092">1.9956064827348423E+025</me:SumOfStatesPoint>
          <me:SumOfStatesPoint energy="56040.887580971328">2.0915710397595420E+025</me:SumOfStatesPoint>
          <me:SumOfStatesPoint energy="56210.409187426187">2.1922023914901456E+025</me:SumOfStatesPoint>
          <me:SumOfStatesPoint energy="56380.443590453258">2.2977299165510009E+025</me:SumOfStatesPoint>
          <me:SumOfStatesPoint energy="56550.992341243153">2.4083943828271052E+025</me:SumOfStatesPoint>
          <me:SumOfStatesPoint energy="56722.056995678882">2.5244485184829515E+025</me:SumOfStatesPoint>
          <me:SumOfStatesPoint energy="56893.639114349622">2.6461576118780688E+025</me:SumOfStatesPoint>
          <me:SumOfStatesPoint energy="57065.740262565603">2.7738001418553563E+025</me:SumOfStatesPoint>
          <me:SumOfStatesPoint energy="57238.362010371944">2.9076684399523593E+025</me:SumOfStatesPoint>
          <me:SumOfStatesPoint energy="57411.505932563225">3.0480693861668238E+025</me:SumOfStatesPoint>
          <me:SumOfStatesPoint energy="57585.173608697347">3.1953251399906151E+025</me:SumOfStatesPoint>
          <me:SumOfStatesPoint energy="57759.366623110684">3.3497739085165498E+025</me:SumOfStatesPoint>
          <me:SumOfStatesPoint energy="57934.086564932055">3.5117707535142982E+025</me:SumOfStatesPoint>
          <me:SumOfStatesPoint energy="58109.335028097434">3.6816884394711144E+025</me:SumOfStatesPoint>
          <me:SumOfStatesPoint energy="58285.113611364046">3.8599183246952702E+025</me:SumOfStatesPoint>
          <me:SumOfStatesPoint energy="58461.423918325665">4.0468712976910963E+025</me:SumOfStatesPoint>
          <me:SumOfStatesPoint energy="58638.267557426741">4.2429787611207536E+025</me:SumOfStatesPoint>
          <me:SumOfStatesPoint energy="58815.646141977340">4.4486936657968587E+025</me:SumOfStatesPoint>
          <me:SumOfStatesPoint energy="58993.561290167359">4.6644915972675350E+025</me:SumOfStatesPoint>
          <me:SumOfStatesPoint energy="59172.014625082033">4.8908719176945948E+025</me:SumOfStatesPoint>
          <me:SumOfStatesPoint energy="59351.007774716236">5.1283589658611381E+025</me:SumOfStatesPoint>
          <me:SumOfStatesPoint energy="59530.542371989606">5.3775033182965238E+025</me:SumOfStatesPoint>
          <me:SumOfStatesPoint energy="59710.620054760919">5.6388831146570050E+025</me:SumOfStatesPoint>
          <me:SumOfStatesPoint energy="59891.242465843781">5.9131054506691747E+025</me:SumOfStatesPoint>
          <me:SumOfStatesPoint energy="60072.411253021150">6.2008078421057020E+025</me:SumOfStatesPoint>
          <me:SumOfStatesPoint energy="60254.128069060549">6.5026597634507923E+025</me:SumOfStatesPoint>
          <me:SumOfStatesPoint energy="60436.394571728728">6.8193642650941595E+025</me:SumOfStatesPoint>
          <me:SumOfStatesPoint energy="60619.212423807468">7.1516596730998331E+025</me:SumOfStatesPoint>
          <me:SumOfStatesPoint energy="60802.583293108291">7.5003213757965735E+025</me:SumOfStatesPoint>
          <me:SumOfStatesPoint energy="60986.508852487910">7.8661637016696486E+025</me:SumOfStatesPoint>
          <me:SumOfStatesPoint energy="61170.990779862979">8.2500418932550754E+025</me:SumOfStatesPoint>
          <me:SumOfStatesPoint energy="61356.030758226188">8.6528541819957395E+025</me:SumOfStatesPoint>
          <me:SumOfStatesPoint energy="61541.630475661077">9.0755439692586557E+025</me:SumOfStatesPoint>
          <me:SumOfStatesPoint energy="61727.791625357568">9.5191021189994490E+025</me:SumOfStatesPoint>
          <me:SumOfStatesPoint energy="61914.515905627566">9.9845693678327991E+025</me:SumOfStatesPoint>
          <me:SumOfStatesPoint energy="62101.805019919913">1.0473038858571021E+026</me:SumOfStatesPoint>
          <me:SumOfStatesPoint energy="62289.660676836706">1.0985658803614973E+026</me:SumOfStatesPoint>
          <me:SumOfStatesPoint energy="62478.084590148370">1.1523635284901921E+026</me:SumOfStatesPoint>
          <me:SumOfStatesPoint energy="62667.078478809548">1.2088235197482215E+026</me:SumOfStatesPoint>
          <me:SumOfStatesPoint energy="62856.644066974288">1.2680789344145254E+026</me:SumOfStatesPoint>
          <me:SumOfStatesPoint energy="63046.783084012503">1.3302695688927551E+026</me:SumOfStatesPoint>
          <me:SumOfStatesPoint energy="63237.497264525271">1.3955422777713128E+026</me:SumOfStatesPoint>
          <me:SumOfStatesPoint energy="63428.788348360897">1.4640513334588900E+026</me:SumOfStatesPoint>
          <me:SumOfStatesPoint energy="63620.658080630281">1.5359588043056322E+026</me:SumOfStatesPoint>
          <me:SumOfStatesPoint energy="63813.108211723600">1.6114349521684870E+026</me:SumOfStatesPoint>
          <me:SumOfStatesPoint energy="64006.140497325774">1.6906586504284959E+026</me:SumOfStatesPoint>
          <me:SumOfStatesPoint energy="64199.756698432728">1.7738178235218676E+026</me:SumOfStatesPoint>
          <me:SumOfStatesPoint energy="64393.958581366955">1.8611099091006011E+026</me:SumOfStatesPoint>
          <me:SumOfStatesPoint energy="64588.747917794375">1.9527423439992608E+026</me:SumOfStatesPoint>
          <me:SumOfStatesPoint energy="64784.126484740031">2.0489330752421801E+026</me:SumOfStatesPoint>
          <me:SumOfStatesPoint energy="64980.096064604506">2.1499110973938847E+026</me:SumOfStatesPoint>
          <me:SumOfStatesPoint energy="65176.658445179710">2.2559170176202546E+026</me:SumOfStatesPoint>
          <me:SumOfStatesPoint energy="65373.815419665931">2.3672036499035443E+026</me:SumOfStatesPoint>
          <me:SumOfStatesPoint energy="65571.568786687698">2.4840366399255409E+026</me:SumOfStatesPoint>
          <me:SumOfStatesPoint energy="65769.920350310451">2.6066951222169616E+026</me:SumOfStatesPoint>
          <me:SumOfStatesPoint energy="65968.871920056437">2.7354724112518921E+026</me:SumOfStatesPoint>
          <me:SumOfStatesPoint energy="66168.425310922088">2.8706767282568939E+026</me:SumOfStatesPoint>
          <me:SumOfStatesPoint energy="66368.582343393937">3.0126319655936313E+026</me:SumOfStatesPoint>
          <me:SumOfStatesPoint energy="66569.344843465617">3.1616784906743413E+026</me:SumOfStatesPoint>
          <me:SumOfStatesPoint energy="66770.714642653882">3.3181739914712113E+026</me:SumOfStatesPoint>
          <me:SumOfStatesPoint energy="66972.693578016158">3.4824943657900197E+026</me:SumOfStatesPoint>
          <me:SumOfStatesPoint energy="67175.283492166796">3.6550346565912660E+026</me:SumOfStatesPoint>
          <me:SumOfStatesPoint energy="67378.486233293967">3.8362100357632154E+026</me:SumOfStatesPoint>
          <me:SumOfStatesPoint energy="67582.303655176671">4.0264568388779606E+026</me:SumOfStatesPoint>
          <me:SumOfStatesPoint energy="67786.737617201143">4.2262336535934237E+026</me:SumOfStatesPoint>
          <me:SumOfStatesPoint energy="67991.789984378571">4.4360224645063337E+026</me:SumOfStatesPoint>
          <me:SumOfStatesPoint energy="68197.462627361601">4.6563298574056280E+026</me:SumOfStatesPoint>
          <me:SumOfStatesPoint energy="68403.757422461698">4.8876882860356911E+026</me:SumOfStatesPoint>
          <me:SumOfStatesPoint energy="68610.676251665645">5.1306574046368523E+026</me:SumOfStatesPoint>
          <me:SumOfStatesPoint energy="68818.221002653605">5.3858254697141279E+026</me:SumOfStatesPoint>
          <me:SumOfStatesPoint energy="69026.393568815751">5.6538108146494715E+026</me:SumOfStatesPoint>
          <me:SumOfStatesPoint energy="69235.195849269861">5.9352634009842954E+026</me:SumOfStatesPoint>
          <me:SumOfStatesPoint energy="69444.629748878026">6.2308664503817295E+026</me:SumOfStatesPoint>
          <me:SumOfStatesPoint energy="69654.697178264891">6.5413381615044327E+026</me:SumOfStatesPoint>
          <me:SumOfStatesPoint energy="69865.400053834543">6.8674335162580381E+026</me:SumOfStatesPoint>
          <me:SumOfStatesPoint energy="70076.740297788259">7.2099461800914731E+026</me:SumOfStatesPoint>
          <me:SumOfStatesPoint energy="70288.719838141493">7.5697105012884987E+026</me:SumOfStatesPoint>
          <me:SumOfStatesPoint energy="70501.340608742263">7.9476036144551795E+026</me:SumOfStatesPoint>
          <me:SumOfStatesPoint energy="70714.604549288299">8.3445476536682864E+026</me:SumOfStatesPoint>
          <me:SumOfStatesPoint energy="70928.513605344982">8.7615120810550714E+026</me:SumOfStatesPoint>
          <me:SumOfStatesPoint energy="71143.069728362490">9.1995161368649296E+026</me:SumOfStatesPoint>
          <me:SumOfStatesPoint energy="71358.274875694551">9.6596314174309102E+026</me:SumOfStatesPoint>
          <me:SumOfStatesPoint energy="71574.131010615631">1.0142984587740820E+027</me:SumOfStatesPoint>
          <me:SumOfStatesPoint energy="71790.640102339210">1.0650760235710193E+027</me:SumOfStatesPoint>
          <me:SumOfStatesPoint energy="72007.804126035073">1.1184203875608741E+027</me:SumOfStatesPoint>
          <me:SumOfStatesPoint energy="72225.625062848310">1.1744625108512675E+027</me:SumOfStatesPoint>
          <me:SumOfStatesPoint energy="72444.104899916740">1.2333400948036622E+027</me:SumOfStatesPoint>
          <me:SumOfStatesPoint energy="72663.245630389327">1.2951979320072124E+027</me:SumOfStatesPoint>
          <me:SumOfStatesPoint energy="72883.049253443838">1.3601882745698222E+027</me:SumOfStatesPoint>
          <me:SumOfStatesPoint energy="73103.517774305874">1.4284712216936652E+027</me:SumOfStatesPoint>
          <me:SumOfStatesPoint energy="73324.653204266666">1.5002151275516861E+027</me:SumOfStatesPoint>
          <me:SumOfStatesPoint energy="73546.457560701630">1.5755970305378154E+027</me:SumOfStatesPoint>
          <me:SumOfStatesPoint energy="73768.932867088239">1.6548031050188152E+027</me:SumOfStatesPoint>
          <me:SumOfStatesPoint energy="73992.081153025385">1.7380291367776000E+027</me:SumOfStatesPoint>
          <me:SumOfStatesPoint energy="74215.904454251227">1.8254810233987445E+027</me:SumOfStatesPoint>
          <me:SumOfStatesPoint energy="74440.404812661989">1.9173753009155558E+027</me:SumOfStatesPoint>
          <me:SumOfStatesPoint energy="74665.584276330686">2.0139396981081340E+027</me:SumOfStatesPoint>
          <me:SumOfStatesPoint energy="74891.444899525246">2.1154137199140152E+027</me:SumOfStatesPoint>
          <me:SumOfStatesPoint energy="75117.988742728121">2.2220492614944995E+027</me:SumOfStatesPoint>
          <me:SumOfStatesPoint energy="75345.217872654495">2.3341112545773824E+027</me:SumOfStatesPoint>
          <me:SumOfStatesPoint energy="75573.134362271434">2.4518783477876577E+027</me:SumOfStatesPoint>
          <me:SumOfStatesPoint energy="75801.740290816204">2.5756436227655617E+027</me:SumOfStatesPoint>
          <me:SumOfStatesPoint energy="76031.037743816167">2.7057153479704163E+027</me:SumOfStatesPoint>
[truncated: 231,674 more chars]
