# Supplementary material for: Temperature and Pressure Dependence of the Reaction between Ethyl Radical and Molecular Oxygen: Experiments and Master Equation Simulations
Source: J Phys Chem A. 2023 Jan 25;127(5):1302–13. doi: 10.1021/acs.jpca.2c07780 (PMC9923755; doi:10.1021/acs.jpca.2c07780)
Supplement: Supplementary file 1 — jp2c07780_si_001.zip [file jp2c07780_si_001.zip › SMM/PLOG.txt]

! First column: pressure (atm), second column: pre-exponential parameter (cm3 s-1 or s-1),
! third column: exponent of T, fourth column: exponential parameter (cal/mol)

C2H5 + O2 => C2H5O2		!Double-Arrhenius Representation
	PLOG/0.00009869	/ 2.1675E+43	-1.9123E+01	1.4531E+04 /
	PLOG/0.00009869	/ 1.4748E+06	-7.2490E+00	1.8150E+03 /
	PLOG/0.00029608	/ 1.1080E+42	-1.8489E+01	1.3951E+04 /
	PLOG/0.00029608	/ 5.0833E+06	-7.2620E+00	1.7480E+03 /
	PLOG/0.0009869	/ 1.5032E+40	-1.7684E+01	1.3473E+04 /
	PLOG/0.0009869	/ 2.6542E+07	-7.3170E+00	1.9216E+03 /
	PLOG/0.0029608	/ 2.2108E+39	-1.7229E+01	1.3475E+04 /
	PLOG/0.0029608	/ 4.7905E+07	-7.2451E+00	2.0860E+03 /
	PLOG/0.009869 	/ 2.6052E+37	-1.6410E+01	1.3250E+04 /
	PLOG/0.009869 	/ 3.5468E+07	-7.0425E+00	2.2398E+03 /
	PLOG/0.029608 	/ 4.7292E+33	-1.5043E+01	1.2395E+04 /
	PLOG/0.029608 	/ 7.7290E+06	-6.6975E+00	2.2790E+03 /
	PLOG/0.09869 		/ 2.3336E+29	-1.3484E+01	1.1470E+04 /
	PLOG/0.09869 		/ 4.7388E+05	-6.1803E+00	2.2134E+03 /
	PLOG/0.29608 		/ 5.6796E+25	-1.2169E+01	1.0820E+04 /
	PLOG/0.29608 		/ 1.8107E+04	-5.6258E+00	2.0662E+03 /
	PLOG/0.9869 		/ 1.1098E+22	-1.0818E+01	1.0274E+04 /
	PLOG/0.9869 		/ 4.2021E+02	-5.0119E+00	1.8564E+03 /
	PLOG/2.9608 		/ 2.6046E+18	-9.5255E+00	9.7115E+03 /
	PLOG/2.9608 		/ 2.6399E+01	-4.5680E+00	1.6897E+03 /
	PLOG/9,869 		/ 1.2675E+15	-8.3378E+00	9.3534E+03 /
	PLOG/9.869 		/ 2.6556E+00	-4.1951E+00	1.5642E+03 /
	PLOG/29.608 		/ 2.3117E+13	-7.6747E+00	9.5817E+03 /
	PLOG/29.608 		/ 2.5060E-02	-3.4585E+00	1.2637E+03 /
	PLOG/98.69 		/ 8.1000E+10	-6.8038E+00	9.6087E+03 /
	PLOG/98.69 		/ 1.0000E-04	-2.6005E+00	8.7926E+02 /				

C2H5 + O2 => C2H4 + HO2	!Double-Arrhenius Representation  
	PLOG/0.00009869	/ 3.0000E-05	-2.7351E+00	6.9528E+01 /
	PLOG/0.00009869	/ 3.3475E-19	1.9520E+00	-1.8727E+03 /
	PLOG/0.00029608	/ 5.0000E-05	-2.7901E+00	1.6533E+02 /
	PLOG/0.00029608	/ 3.8948E-19	1.9342E+00	-1.8095E+03 /
	PLOG/0.0009869	/ 5.0000E-05	-2.7605E+00	3.3700E+02 /
	PLOG/0.0009869	/ 3.4655E-19	1.9528E+00	-1.7297E+03 /
	PLOG/0.0029608	/ 5.0000E-05	-2.7447E+00	6.2749E+0 /
	PLOG/0.0029608	/ 1.1045E-19	2.0975E+00	-1.9638E+03 /
	PLOG/0.009869 	/ 4.0000E-05	-2.6449E+00	1.0338E+03 /
	PLOG/0.009869 	/ 3.7666E-20	2.2379E+00	-2.0453E+03 /
	PLOG/0.029608 	/ 7.6191E-06	-2.3564E+00	1.3800E+03 /
	PLOG/0.029608 	/ 7.1772E-21	2.4564E+00	-2.0595E+03 /
	PLOG/0.09869 		/ 6.7451E-07	-1.9359E+00	1.7847E+03 /
	PLOG/0.09869 		/ 4.7827E-22	2.8062E+00	-2.1230E+03 /
	PLOG/0.29608 		/ 1.8120E+00	-4.0042E+00	4.6051E+03 /
	PLOG/0.29608 		/ 6.1439E-17	1.2985E+00	-4.6953E+02 /
	PLOG/0.9869 		/ 2.5683E+01	-4.2136E+00	6.4730E+03 /
	PLOG/0.9869 		/ 2.0690E-17	1.4584E+00	-1.1336E+02 /
	PLOG/2.9608 		/ 9.7300E-03	-3.0010E+00	6.5126E+03 /
	PLOG/2.9608 		/ 2.4946E-19	2.0220E+00	-2.5109E+02 /
	PLOG/9,869 		/ 3.9098E-06	-1.8283E+00	6.6301E+03 /
	PLOG/9.869 		/ 1.4277E-20	2.3177E+00	-2.8615E+02 /
	PLOG/29.608 		/ 3.3158E-07	-1.4237E+00	7.5366E+03 /
	PLOG/29.608 		/ 6.7065E-22	2.6674E+00	-3.2119E+02 /
	PLOG/98.69 		/ 4.2282E-08	-1.0932E+00	8.7735E+03 /
	PLOG/98.69 		/ 2.5305E-25	3.7325E+00	-7.2669E+02 /


C2H5O2 => C2H4 + HO2		!Double-Arrhenius Representation
	PLOG/0.00009869	/ 1.9705E+44	-1.1220E+01	3.6169E+04 /
	PLOG/0.00009869	/ 1.1359E+20	-4.3096E+00	2.6443E+04 /
	PLOG/0.00029608	/ 3.0085E+44	-1.1196E+01	3.6450E+04 /
	PLOG/0.00029608	/ 1.9811E+20	-4.3617E+00	2.6557E+04 /
	PLOG/0.0009869	/ 4.0372E+44	-1.1147E+01	3.6809E+04 /
	PLOG/0.0009869	/ 1.8855E+20	-4.2951E+00	2.6687E+04 /
	PLOG/0.0029608	/ 3.8851E+44	-1.1048E+01	3.7175E+04 /
	PLOG/0.0029608	/ 1.0516E+20	-4.1380E+00	2.6798E+04 /
	PLOG/0.009869 	/ 4.6997E+44	-1.0954E+01	3.7715E+04 /
	PLOG/0.009869 	/ 9.5080E+19	-4.0364E+00	2.6990E+04 /
	PLOG/0.029608 	/ 3.4455E+44	-1.0792E+01	3.8210E+04 /
	PLOG/0.029608 	/ 9.7290E+19	-3.9648E+00	2.7167E+04 /
	PLOG/0.09869 		/ 2.0445E+41	-9.6802E+00	3.7479E+04 /
	PLOG/0.09869 		/ 1.5853E+16	-2.6707E+00	2.6406E+04 /
	PLOG/0.29608 		/ 1.4375E+40	-9.1986E+00	3.7648E+04 /
	PLOG/0.29608 		/ 1.0775E+15	-2.2099E+00	2.6316E+04 /
	PLOG/0.9869 		/ 1.4455E+40	-9.0441E+00	3.8490E+04 /
	PLOG/0.9869 		/ 1.0993E+15	-2.0933E+00	2.6604E+04 /
	PLOG/2.9608 		/ 1.6671E+35	-7.4230E+00	3.7110E+04 /
	PLOG/2.9608 		/ 2.8046E+11	-8.6757E-01	2.5876E+04 /
	PLOG/9,869 		/ 4.9252E+31	-6.2161E+00	3.6447E+04 /
	PLOG/9.869 		/ 3.7372E+09	-1.7822E-01	2.5616E+04 /
	PLOG/29.608 		/ 1.4191E+28	-5.0321E+00	3.5671E+04 /
	PLOG/29.608 		/ 6.0174E+05	1.1741E+00	2.4989E+04 /
	PLOG/98.69 		/ 2.7444E+23	-3.5030E+00	3.4360E+04 /
	PLOG/98.69 		/ 1.8805E+02	2.4026E+00	2.4359E+04 /
	
C2H5O2 => C2H5 + O2		!Single-Arrhenius Representation
	PLOG/0.00009869	/ 3.5489E+37	-8.8662E+00	3.6847E+04 /
	PLOG/0.00029608	/ 9.1015E+38	-9.1441E+00	3.7045E+04 /
	PLOG/0.0009869	/ 5.9700E+39	-9.2255E+00	3.7260E+04 /
	PLOG/0.0029608	/ 1.2485E+40	-9.1694E+00	3.7455E+04 /
	PLOG/0.009869 	/ 1.1817E+40	-8.9929E+00	3.7659E+04 /
	PLOG/0.029608 	/ 4.6519E+39	-8.7149E+00	3.7805E+04 /
	PLOG/0.09869 		/ 5.0104E+38	-8.2516E+00	3.7868E+04 /
	PLOG/0.29608 		/ 1.8229E+37	-7.6621E+00	3.7790E+04 /
	PLOG/0.9869 		/ 1.1501E+35	-6.8324E+00	3.7529E+04 /
	PLOG/2.9608 		/ 3.6634E+32	-5.9347E+00	3.7133E+04 /
	PLOG/9,869 		/ 2.9951E+29	-4.8570E+00	3.6564E+04 /
	PLOG/29.608 		/ 3.6252E+26	-3.8585E+00	3.5974E+04 /
	PLOG/98.69 		/ 3.3557E+23	-2.8339E+00	3.5323E+04 /	
	

    
